# Supplementary material for: Predicting the influence of homologous recombination repair deficiency genes on glioma heterogeneity and patient prognosis using multi-omics analysis and machine learning
Source: PLoS One. 2025 Dec 19;20(12):e0337731. doi: 10.1371/journal.pone.0337731 (PMC12716779; doi:10.1371/journal.pone.0337731)
Supplement: S1 Table — (XLSX) [file pone.0337731.s003.xlsx]

## Sheet: Sheet1
GENES
RAD52
LIG3
REV3L
BRCA1
ERCC1
MNAT1
PNKP
RRM2B
ERCC8
RFC2
RAD51
POLQ
SPO11
TP53BP1
POLB
MCM2
MCM6
UNG
XAB2
TOP2B
POLD3
UBE2A
SMARCA2
CDC14B
PALB2
RAD54L
G2E3
ABL1
POLR2F
DMC1
RBBP8
USP10
NBN
NAMPT
SMC3
RAD51C
GTF2H3
TIMELESS
FANCE
MCM3
PAPD7
MSH3
RAD50
INO80D
FANCL
SUMO1
MAD2L2
GADD45A
RAD23B
DNMT3A
HELLS
TEX11
MND1
POLK
POLM
XRCC3
DUT
UBA1
PSMC3IP
FAAP24
RPA1
CDK7
HUS1
BRIP1
MDC1
SMARCAL1
BARD1
BRCA2
FANCI
ESCO1
PARP1
FANCD2
MMS22L
SHPRH
INIP
SSRP1
ATM
CHEK1
IPMK
XRCC4
SMARCA5
EME1
SMG1
FANCC
MUM1
RECQL4
FAAP20
USP1
STK36
TOPBP1
BAP1
RNF168
RAD21
CDK5
WRN
CDK12
RRM1
DNASE1L2
DDB1
FEN1
POLH
ESCO2
PTEN
MUS81
KAT5
PLK3
LIG4
ATR
ERCC4
ATAD5
TOP3A
UBE2N
GEN1
FANCB
RAD51B
FANCF
CHEK2
RAD51D
BRCC3
NAP1L1
USP7
FANCA
FANCM
MAPK12
SLX4
XRCC6
XRCC2
RAD54B
BLM
EME2
PRMT6
ZSWIM7
FANCG
