# Supplementary material for: Predicting the influence of homologous recombination repair deficiency genes on glioma heterogeneity and patient prognosis using multi-omics analysis and machine learning
Source: PLoS One. 2025 Dec 19;20(12):e0337731. doi: 10.1371/journal.pone.0337731 (PMC12716779; doi:10.1371/journal.pone.0337731)
Supplement: S3 Table — (XLSX) [file pone.0337731.s005.xlsx]

## Sheet: tcgariskscore
	Score
TCGA.06.0156.01A	215.383
TCGA.32.4213.01A	158.352
TCGA.32.2634.01A	132.847
TCGA.06.0187.01A	151.304
TCGA.12.3652.01A	174.864
TCGA.26.5134.01A	120.929
TCGA.32.2638.01A	110.318
TCGA.06.0882.01A	140.395
TCGA.06.0168.01A	190.089
TCGA.28.5209.01A	167.716
TCGA.14.1034.01A	185.686
TCGA.41.2572.01A	198.831
TCGA.06.0184.01A	115.664
TCGA.28.5204.01A	210.658
TCGA.32.5222.01A	167.282
TCGA.12.0616.01A	191.363
TCGA.15.0742.01A	224.251
TCGA.06.0749.01A	129.768
TCGA.06.0157.01A	213.389
TCGA.16.1045.01B	159.432
TCGA.06.5856.01A	221.914
TCGA.32.2615.01A	189.965
TCGA.19.2620.01A	137.857
TCGA.06.0158.01A	160.871
TCGA.06.2558.01A	194.734
TCGA.06.0129.01A	119.404
TCGA.06.5858.01A	183.925
TCGA.06.2559.01A	175.48
TCGA.06.0210.01A	178.381
TCGA.19.2629.01A	154.24
TCGA.06.0174.01A	185.816
TCGA.19.2625.01A	215.563
TCGA.06.0743.01A	130.467
TCGA.06.2562.01A	208.449
TCGA.19.2619.01A	156.095
TCGA.06.0646.01A	215.747
TCGA.27.1831.01A	202.738
TCGA.12.0821.01A	220.195
TCGA.41.5651.01A	152.066
TCGA.06.2561.01A	151.491
TCGA.26.5139.01A	157.299
TCGA.27.1832.01A	192.922
TCGA.14.1825.01A	211.991
TCGA.28.5218.01A	201.811
TCGA.76.4928.01B	220.979
TCGA.06.0238.01A	175.798
TCGA.12.0618.01A	159.93
TCGA.27.1834.01A	124.943
TCGA.06.5417.01A	116.774
TCGA.06.0645.01A	198.083
TCGA.76.4931.01A	189.472
TCGA.14.0789.01A	133.162
TCGA.28.2499.01A	203.11
TCGA.28.5207.01A	180.778
TCGA.06.2565.01A	109.099
TCGA.28.1747.01C	198.883
TCGA.19.2624.01A	186.352
TCGA.06.5416.01A	165.068
TCGA.41.3915.01A	195.623
TCGA.12.1597.01B	182.045
TCGA.06.0219.01A	216.843
TCGA.26.5132.01A	202.681
TCGA.06.0745.01A	216.908
TCGA.02.0047.01A	132.204
TCGA.14.1829.01A	181.51
TCGA.06.5411.01A	199.162
TCGA.12.3653.01A	211.122
TCGA.06.0747.01A	131.237
TCGA.19.1787.01B	217.032
TCGA.06.5859.01A	190.303
TCGA.14.0817.01A	215.447
TCGA.06.0744.01A	152.333
TCGA.06.0178.01A	144.003
TCGA.19.1390.01A	141.299
TCGA.27.2521.01A	173.957
TCGA.06.5418.01A	211.475
TCGA.06.2567.01A	219.414
TCGA.06.2569.01A	117.296
TCGA.28.5208.01A	196.299
TCGA.16.0846.01A	150.749
TCGA.12.0619.01A	160.564
TCGA.02.2485.01A	150.158
TCGA.28.2513.01A	167.721
TCGA.26.5136.01B	185.226
TCGA.06.0750.01A	204.774
TCGA.15.1444.01A	84.566
TCGA.06.0139.01A	202.384
TCGA.32.2616.01A	211.622
TCGA.06.0211.01B	204.031
TCGA.06.0211.01A	180.201
TCGA.32.2632.01A	219.761
TCGA.06.0141.01A	177.288
TCGA.06.1804.01A	149.694
TCGA.28.2509.01A	228.39
TCGA.06.5408.01A	194.943
TCGA.02.2483.01A	138.657
TCGA.14.2554.01A	184.41
TCGA.28.1753.01A	155.962
TCGA.76.4927.01A	196.666
TCGA.26.5133.01A	131.564
TCGA.14.1823.01A	179.783
TCGA.06.2570.01A	71.1061
TCGA.76.4929.01A	181.239
TCGA.27.1837.01A	179.885
TCGA.12.5295.01A	180.4
TCGA.26.1442.01A	33.7041
TCGA.28.5215.01A	187.129
TCGA.06.0125.01A	142.107
TCGA.06.0132.01A	120.982
TCGA.14.0787.01A	233.395
TCGA.14.0781.01B	184.292
TCGA.06.2563.01A	131.486
TCGA.28.5216.01A	138.884
TCGA.32.1982.01A	137.738
TCGA.27.2524.01A	221.558
TCGA.19.4065.01A	175.927
TCGA.27.1835.01A	147.548
TCGA.27.2528.01A	185.646
TCGA.76.4932.01A	168.724
TCGA.06.0686.01A	186.442
TCGA.02.0055.01A	201.25
TCGA.12.5299.01A	217.688
TCGA.06.2557.01A	188.774
TCGA.06.0138.01A	191.095
TCGA.06.0649.01B	169.321
TCGA.32.1970.01A	165.11
TCGA.06.5415.01A	160.807
TCGA.27.1830.01A	156.17
TCGA.06.0190.01A	214.842
TCGA.76.4925.01A	222.966
TCGA.76.4926.01B	188.023
TCGA.28.5220.01A	216.573
TCGA.06.2564.01A	158.055
TCGA.41.4097.01A	161.132
TCGA.27.2519.01A	184.085
TCGA.41.2571.01A	203.386
TCGA.14.0871.01A	154.231
TCGA.06.5414.01A	173.814
TCGA.06.0130.01A	199.071
TCGA.06.5413.01A	194.906
TCGA.14.0790.01B	180.367
TCGA.06.5410.01A	213.4
TCGA.06.0878.01A	199.837
TCGA.06.0644.01A	229.037
TCGA.26.5135.01A	188.97
TCGA.28.5213.01A	179.015
TCGA.27.2526.01A	181.384
TCGA.02.2486.01A	182.234
TCGA.27.2523.01A	196.082
TCGA.19.5960.01A	177.956
TCGA.28.2514.01A	107.323
TCGA.08.0386.01A	211.359
TCGA.12.3650.01A	220.805
TCGA.32.1980.01A	162.369
TCGA.06.5412.01A	220.619
TCGA.WY.A85D.01A	37.1049
TCGA.HT.7620.01A	36.5871
TCGA.DH.5144.01A	14.7926
TCGA.HW.A5KM.01A	17.9976
TCGA.S9.A6WI.01A	20.4942
TCGA.DB.5274.01A	55.7343
TCGA.S9.A6WH.01A	14.3514
TCGA.VV.A829.01A	29.2233
TCGA.DU.6408.01A	26.1399
TCGA.DU.7019.01A	27.9134
TCGA.HT.A614.01A	30.5254
TCGA.DU.6396.01A	36.1469
TCGA.DU.A5TU.01A	56.6462
TCGA.P5.A5EY.01A	54.1704
TCGA.WY.A85A.01A	14.4187
TCGA.P5.A5F4.01A	9.97263
TCGA.HT.8010.01A	31.883
TCGA.DU.7292.01A	113.654
TCGA.DB.A64V.01A	18.1132
TCGA.S9.A6WQ.01A	12.5473
TCGA.DU.6400.01A	37.9993
TCGA.DB.A4XD.01A	9.20741
TCGA.DU.6393.01A	48.4815
TCGA.DU.6402.01A	204.598
TCGA.P5.A72Z.01A	28.1744
TCGA.DB.A75O.01A	29.402
TCGA.RY.A83Z.01A	73.7299
TCGA.P5.A737.01A	14.9525
TCGA.RY.A843.01A	40.2464
TCGA.HT.8114.01A	12.1982
TCGA.DB.A64O.01A	107.852
TCGA.DU.8165.01A	128.595
TCGA.DB.A64P.01A	16.6433
TCGA.DU.A7TI.01A	37.4303
TCGA.FG.8188.01A	6.66706
TCGA.DB.5281.01A	11.1099
TCGA.HT.7611.01A	19.3768
TCGA.DB.A4XE.01A	39.5422
TCGA.RY.A83Y.01A	18.035
TCGA.HT.7483.01A	6.95635
TCGA.QH.A6X9.01A	14.5893
TCGA.FG.8187.01A	19.194
TCGA.P5.A5F1.01A	41.4563
TCGA.FG.7641.01B	9.61212
TCGA.TQ.A8XE.01A	35.7136
TCGA.FG.8181.01A	31.8788
TCGA.QH.A6CV.01A	115.6
TCGA.CS.4938.01B	8.85225
TCGA.DB.5278.01A	6.19039
TCGA.P5.A72X.01A	15.7069
TCGA.HT.7607.01A	43.2448
TCGA.DU.7009.01A	16.1003
TCGA.DU.A6S6.01A	13.266
TCGA.DU.7298.01A	91.4427
TCGA.DU.A6S3.01A	14.0098
TCGA.DU.5853.01A	12.0963
TCGA.DH.5140.01A	112.735
TCGA.P5.A5EX.01A	48.824
TCGA.TM.A84R.01A	23.7506
TCGA.VM.A8CB.01A	36.0747
TCGA.DB.A4XC.01A	14.3412
TCGA.S9.A7IZ.01A	19.1588
TCGA.TQ.A7RM.01A	82.7077
TCGA.DH.A7UV.01A	17.187
TCGA.TM.A84F.01A	25.6639
TCGA.HT.A4DV.01A	19.7684
TCGA.HT.7881.01A	24.3473
TCGA.HT.7476.01A	12.446
TCGA.TM.A7CA.01A	17.8342
TCGA.R8.A6MO.01A	12.7711
TCGA.DU.7006.01A	152.132
TCGA.S9.A7J2.01A	12.661
TCGA.HT.A74J.01A	19.1822
TCGA.FG.5965.01B	34.0144
TCGA.FG.7638.01B	17.3283
TCGA.FG.A711.01A	35.6651
TCGA.FG.7634.01A	53.3699
TCGA.P5.A731.01A	28.0441
TCGA.TQ.A7RK.01A	34.1878
TCGA.S9.A7J1.01A	15.4259
TCGA.DU.A76K.01A	140.996
TCGA.HT.7902.01A	40.2536
TCGA.FG.8191.01A	26.0903
TCGA.S9.A7J3.01A	12.3866
TCGA.P5.A5F6.01A	131.607
TCGA.HT.7677.01A	15.0777
TCGA.CS.4942.01A	39.4663
TCGA.DU.A5TY.01A	140.406
TCGA.HT.7477.01B	100.275
TCGA.DU.A76L.01A	142.133
TCGA.TM.A7CF.01A	10.1678
TCGA.HW.A5KL.01A	10.8611
TCGA.S9.A6TV.01A	67.7774
TCGA.HT.A5RB.01A	21.3071
TCGA.DU.A7T8.01A	11.3363
TCGA.DB.A75M.01A	18.3319
TCGA.S9.A6WP.01A	15.0404
TCGA.VV.A86M.01A	37.7761
TCGA.DU.5874.01A	18.1591
TCGA.E1.5311.01A	9.72221
TCGA.HT.7480.01A	8.48065
TCGA.VM.A8CF.01A	33.7792
TCGA.VW.A7QS.01A	32.9711
TCGA.WY.A85E.01A	30.0448
TCGA.DH.5141.01A	18.1705
TCGA.E1.A7YV.01A	86.5884
TCGA.HT.7604.01A	15.835
TCGA.E1.A7Z3.01A	26.432
TCGA.QH.A870.01A	23.7254
TCGA.RY.A845.01A	10.8609
TCGA.CS.6188.01A	122.38
TCGA.HW.8321.01A	15.5671
TCGA.HW.7487.01A	8.21221
TCGA.HT.7880.01A	20.9969
TCGA.E1.A7YM.01A	114.972
TCGA.HT.7482.01A	13.7214
TCGA.DU.7008.01A	5.55645
TCGA.E1.5303.01A	34.2474
TCGA.E1.5318.01A	17.9777
TCGA.QH.A65X.01A	31.5871
TCGA.DU.A5TR.01A	49.3728
TCGA.HW.7486.01A	12.3299
TCGA.VW.A8FI.01A	149.032
TCGA.DU.5851.01A	13.1895
TCGA.P5.A730.01A	41.8496
TCGA.S9.A6U9.01A	24.2387
TCGA.DB.A4XF.01A	26.0025
TCGA.HT.7475.01A	36.2729
TCGA.S9.A6TX.01A	21.1171
TCGA.HW.7495.01A	11.0363
TCGA.HT.7854.01A	48.6468
TCGA.HT.A74L.01A	27.0975
TCGA.DU.6399.01A	30.9621
TCGA.DU.6394.01A	30.7072
TCGA.E1.A7YD.01A	189.277
TCGA.DU.5872.01A	20.8945
TCGA.DU.6410.01A	60.9762
TCGA.DB.5280.01A	12.7907
TCGA.HT.7694.01A	24.1558
TCGA.S9.A6U2.01A	10.21
TCGA.HT.7472.01A	19.3133
TCGA.HT.7478.01A	45.517
TCGA.HT.7857.01A	97.6073
TCGA.P5.A72U.01A	89.6507
TCGA.HT.7695.01A	9.6495
TCGA.E1.A7YI.01A	132.55
TCGA.QH.A65R.01A	12.8728
TCGA.DB.A64S.01A	24.7249
TCGA.DU.A7TG.01A	34.2891
TCGA.DB.A64R.01A	9.98776
TCGA.HW.8322.01A	25.2372
TCGA.DU.7302.01A	10.511
TCGA.FG.A710.01A	11.8758
TCGA.DH.5142.01A	23.1355
TCGA.FN.7833.01A	31.0267
TCGA.E1.A7YS.01A	78.413
TCGA.TM.A84M.01A	40.2374
TCGA.QH.A6XC.01A	94.0535
TCGA.E1.5322.01A	37.2751
TCGA.S9.A6U5.01A	14.8213
TCGA.DU.A5TP.01A	71.0774
TCGA.VM.A8C9.01A	67.7825
TCGA.DB.A75K.01A	42.2757
TCGA.FG.5964.01A	18.5567
TCGA.HT.7691.01A	86.4317
TCGA.FG.5963.01A	97.1987
TCGA.DU.6407.01A	30.2774
TCGA.E1.5304.01A	103.663
TCGA.E1.A7YW.01A	33.0716
TCGA.FG.6692.01A	138.179
TCGA.TQ.A7RV.01A	11.951
TCGA.CS.6670.01A	8.64776
TCGA.DU.6395.01A	34.0063
TCGA.P5.A72W.01A	17.6999
TCGA.HT.A5RA.01A	126.942
TCGA.S9.A6TU.01A	17.7757
TCGA.TQ.A7RG.01A	7.38781
TCGA.RY.A83X.01A	17.8858
TCGA.S9.A7R4.01A	19.047
TCGA.DU.A7TC.01A	38.1388
TCGA.VM.A8CE.01A	18.6314
TCGA.FG.A60L.01A	34.9412
TCGA.HT.7605.01A	14.7216
TCGA.P5.A781.01A	7.20396
TCGA.HT.7610.01A	13.8873
TCGA.VM.A8CH.01A	14.9531
TCGA.CS.6290.01A	31.3115
TCGA.HT.7608.01A	35.8746
TCGA.S9.A6WD.01A	6.13226
TCGA.S9.A6TS.01A	29.8733
TCGA.R8.A6ML.01A	6.3705
TCGA.HT.7680.01A	99.115
TCGA.TQ.A7RR.01A	27.7551
TCGA.DU.8167.01A	23.7999
TCGA.FG.8189.01B	28.0874
TCGA.HT.8011.01A	151.626
TCGA.TM.A84G.01A	12.5628
TCGA.DU.5849.01A	12.2916
TCGA.HT.A5R5.01A	46.2697
TCGA.FG.8182.01A	28.8779
TCGA.CS.4944.01A	43.7587
TCGA.DB.A4X9.01A	18.0602
TCGA.QH.A6CS.01A	108.83
TCGA.E1.A7YQ.01A	111.871
TCGA.TM.A84I.01A	98.7883
TCGA.E1.A7YY.01A	23.8125
TCGA.S9.A6WE.01A	6.04091
TCGA.S9.A7QZ.01A	12.7906
TCGA.DU.7299.01A	41.4345
TCGA.HT.7884.01B	24.0295
TCGA.DB.A4XG.01A	9.7285
TCGA.FG.A87N.01A	99.1314
TCGA.E1.A7Z6.01A	57.2045
TCGA.KT.A7W1.01A	138.454
TCGA.S9.A7R8.01A	39.9803
TCGA.DU.8162.01A	68.5156
TCGA.HT.8108.01A	19.5484
TCGA.W9.A837.01A	6.48635
TCGA.DU.A76R.01A	39.2508
TCGA.HT.7602.01A	13.9013
TCGA.F6.A8O4.01A	9.83119
TCGA.S9.A6U6.01A	28.5566
TCGA.RY.A840.01A	28.2002
TCGA.CS.6666.01A	20.7506
TCGA.QH.A6X4.01A	19.6244
TCGA.TM.A84O.01A	28.0088
TCGA.HT.7874.01A	20.2244
TCGA.HT.A4DS.01A	91.2254
TCGA.HT.8104.01A	135.435
TCGA.TQ.A7RP.01A	56.7441
TCGA.P5.A5F0.01A	10.6137
TCGA.F6.A8O3.01A	13.7004
TCGA.S9.A7QW.01A	36.6504
TCGA.FG.A4MU.01B	113.329
TCGA.P5.A5EZ.01A	59.5482
TCGA.HT.8111.01A	55.692
TCGA.HT.A61C.01A	173.43
TCGA.HT.8018.01A	41.3903
TCGA.S9.A7R1.01A	6.82971
TCGA.TM.A7C5.01A	15.2726
TCGA.QH.A6CU.01A	47.076
TCGA.HT.7474.01A	20.3869
TCGA.DH.A669.01A	126.147
TCGA.HT.A5RC.01A	148.005
TCGA.DH.A7US.01A	16.8
TCGA.FG.A87Q.01A	74.5094
TCGA.DB.A64Q.01A	27.5632
TCGA.DB.A75P.01A	49.4474
TCGA.E1.A7YL.01A	136.006
TCGA.E1.5302.01A	38.0379
TCGA.DU.6405.01A	142.736
TCGA.E1.5319.01A	18.829
TCGA.E1.A7YH.01A	18.9115
TCGA.HT.7485.01A	17.3219
TCGA.TQ.A7RH.01A	25.6595
TCGA.TM.A84C.01A	89.1472
TCGA.HT.A5R7.01A	16.2177
TCGA.HW.A5KJ.01A	51.1184
TCGA.HW.A5KK.01A	89.1487
TCGA.DU.7010.01A	102.142
TCGA.DB.A64U.01A	12.4255
TCGA.E1.A7Z4.01A	9.58784
TCGA.S9.A7QX.01A	9.72688
TCGA.QH.A6XA.01A	14.1669
TCGA.HT.7855.01A	13.2124
TCGA.HT.7686.01A	36.5589
TCGA.HT.7875.01A	6.07554
TCGA.HT.7687.01A	14.3945
TCGA.KT.A74X.01A	11.867
TCGA.DU.A5TW.01A	31.2348
TCGA.S9.A7J0.01A	111.249
TCGA.R8.A6MK.01A	7.27123
TCGA.DB.A4XH.01A	9.19091
TCGA.HT.7693.01A	24.8273
TCGA.DU.7294.01A	8.9267
TCGA.HT.7471.01A	60.4641
TCGA.WH.A86K.01A	9.34168
TCGA.TM.A84L.01A	27.8836
TCGA.HT.8558.01A	27.9452
TCGA.DU.A6S8.01A	22.715
TCGA.DB.5276.01A	27.8785
TCGA.HT.8019.01A	26.1745
TCGA.HT.8113.01A	19.4336
TCGA.DU.5852.01A	133.327
TCGA.HT.7676.01A	32.5067
TCGA.CS.6186.01A	107.74
TCGA.DU.A7T6.01A	89.1388
TCGA.DU.6403.01A	144.015
TCGA.CS.6667.01A	11.9553
TCGA.DB.5273.01A	14.506
TCGA.FG.A6J3.01A	89.4195
TCGA.DB.A75L.01A	11.9686
TCGA.CS.5397.01A	135.422
TCGA.CS.5396.01A	12.2024
TCGA.HT.7481.01A	29.729
TCGA.TM.A84J.01A	73.6366
TCGA.HT.8109.01A	30.4132
TCGA.QH.A65Z.01A	12.8246
TCGA.DU.7309.01A	16.673
TCGA.QH.A6CX.01A	91.9491
TCGA.HT.7873.01B	37.4501
TCGA.HT.A61B.01A	82.4201
TCGA.DB.5277.01A	93.2913
TCGA.DU.5871.01A	12.016
TCGA.WY.A859.01A	19.312
TCGA.TQ.A7RQ.01A	10.4116
TCGA.DB.A64W.01A	74.4619
TCGA.P5.A733.01A	18.9612
TCGA.TQ.A7RJ.01A	15.3778
TCGA.S9.A6TY.01A	17.9944
TCGA.HT.7689.01A	24.3853
TCGA.HT.7877.01A	11.2509
TCGA.DU.5870.01A	8.81822
TCGA.HT.8107.01A	42.1882
TCGA.HT.A5R9.01A	65.1366
TCGA.DU.8164.01A	9.71229
TCGA.TM.A84Q.01A	11.9523
TCGA.FG.8185.01A	6.94079
TCGA.S9.A7IS.01A	127.552
TCGA.DB.A4XB.01A	28.0925
TCGA.CS.4941.01A	138.277
TCGA.HT.7470.01A	30.997
TCGA.E1.A7YU.01A	32.7726
TCGA.HT.7606.01A	106.513
TCGA.IK.7675.01A	41.2405
TCGA.QH.A65V.01A	14.4644
TCGA.CS.4943.01A	107.157
TCGA.E1.A7YO.01A	26.0192
TCGA.HW.8319.01A	40.6231
TCGA.DU.8158.01A	138.056
TCGA.HT.7684.01A	60.219
TCGA.FG.7637.01A	16.4025
TCGA.DU.5854.01A	94.6011
TCGA.S9.A6U8.01A	11.2222
TCGA.E1.A7YJ.01A	122.396
TCGA.E1.A7YN.01A	119.522
TCGA.HT.7609.01A	11.4898
TCGA.DU.8163.01A	21.9029
TCGA.HT.8106.01A	82.4633
TCGA.DU.7304.01A	39.7363
TCGA.DU.7011.01A	25.4721
TCGA.S9.A6UB.01A	10.6852
TCGA.S9.A6WL.01A	25.3196
TCGA.HT.7473.01A	23.944
TCGA.TM.A7C3.01A	91.4522
TCGA.DU.6542.01A	48.6861
TCGA.DU.A7TB.01A	44.5716
TCGA.HT.A616.01A	22.625
TCGA.R8.A73M.01A	12.8105
TCGA.DU.7290.01A	143.551
TCGA.DU.6397.01A	21.9829
TCGA.DU.7018.01A	34.0143
TCGA.DU.A7TD.01A	160.152
TCGA.HT.7467.01A	28.2249
TCGA.DU.A5TS.01A	23.0176
TCGA.TQ.A7RF.01A	31.8408
TCGA.TM.A84B.01A	131.328
TCGA.HT.A615.01A	13.3183
TCGA.P5.A780.01A	44.4486
TCGA.FG.A6J1.01A	32.4085
TCGA.FG.A713.01A	15.5046
TCGA.HT.A74H.01A	60.6714
TCGA.QH.A6CW.01A	29.376
TCGA.HT.7860.01A	94.2258
TCGA.S9.A6WM.01A	80.874
TCGA.FG.A4MY.01A	29.2494
TCGA.CS.5395.01A	119.331
TCGA.EZ.7264.01A	11.5364
TCGA.RY.A847.01A	9.90773
TCGA.E1.A7Z2.01A	107.415
TCGA.HT.8110.01A	100.666
TCGA.S9.A6WO.01A	17.6811
TCGA.VM.A8C8.01A	22.3237
TCGA.S9.A7R7.01A	39.5906
TCGA.FG.A4MX.01A	58.2109
TCGA.DU.7014.01A	10.6901
TCGA.S9.A7IX.01A	103.773
TCGA.VM.A8CD.01A	128.434
TCGA.DU.8161.01A	117.118
TCGA.DU.6404.01A	48.5906
TCGA.S9.A6TW.01A	32.2068
TCGA.S9.A89V.01A	50.0788
TCGA.HT.7858.01A	13.7092
TCGA.HT.A619.01A	25.9814
TCGA.HT.7856.01A	16.8657
TCGA.DU.7013.01A	152.608
TCGA.DH.A66F.01A	15.7035
TCGA.S9.A7IQ.01A	20.3629
TCGA.S9.A89Z.01A	38.1519
TCGA.QH.A6CY.01A	12.6764
TCGA.FG.A6IZ.01A	34.4509
TCGA.DH.A66G.01A	33.665
TCGA.FG.5962.01B	8.96239
TCGA.DB.A64L.01A	23.9582
TCGA.HT.A617.01A	126.063
TCGA.DU.6392.01A	66.7135
TCGA.CS.5393.01A	16.8823
TCGA.HT.8013.01A	37.9299
TCGA.WY.A85C.01A	20.4475
TCGA.HT.7681.01A	12.9845
TCGA.E1.A7YE.01A	92.0894
TCGA.HT.7479.01A	10.881
TCGA.CS.5394.01A	17.1033
TCGA.DU.7007.01A	69.2467
TCGA.S9.A6U1.01A	23.4141
TCGA.HT.8012.01A	10.8706
TCGA.S9.A7R2.01A	102.597
TCGA.FG.A70Z.01A	120.313
TCGA.E1.5307.01A	27.2069
TCGA.HT.A74K.01A	27.6534
TCGA.DH.A7UR.01A	36.5052
TCGA.QH.A6X3.01A	16.5436
TCGA.TQ.A7RU.01A	9.39972
TCGA.HT.7469.01A	112.593
TCGA.CS.6665.01A	50.7464
TCGA.S9.A6TZ.01A	49.1978
TCGA.DH.A7UT.01A	48.3719
TCGA.DU.A7TJ.01A	141.528
TCGA.HT.7879.01A	19.6755
TCGA.S9.A7R3.01A	13.5354
TCGA.TQ.A7RN.01A	7.55388
TCGA.DU.7306.01A	17.2705
TCGA.WY.A858.01A	27.2242
TCGA.HW.7490.01A	19.4693
TCGA.FG.6688.01A	126.984
TCGA.TM.A84S.01A	5.85184
TCGA.HT.8105.01A	16.9614
TCGA.FG.A4MT.01A	26.1141
TCGA.VM.A8CA.01A	38.7192
TCGA.S9.A6UA.01A	137.434
TCGA.HW.8320.01A	11.3117
TCGA.HT.7468.01A	24.9813
TCGA.FG.A4MW.01A	106.697
TCGA.DU.7015.01A	13.0881
TCGA.HT.8563.01A	80.9729
TCGA.FG.6691.01A	21.1642
TCGA.HT.7601.01A	49.9815
TCGA.TM.A84T.01A	12.0157
TCGA.P5.A77W.01A	24.6204
TCGA.HT.8564.01A	70.1714
TCGA.FG.A60K.01A	11.8034
TCGA.IK.8125.01A	8.92613
TCGA.S9.A6WN.01A	69.0398
TCGA.HW.7491.01A	16.3044
TCGA.E1.5305.01A	27.9158
TCGA.DH.A7UU.01A	69.9588
TCGA.HT.A618.01A	27.8675
TCGA.S9.A6WG.01A	52.4111
TCGA.DU.A6S7.01A	16.7082
TCGA.P5.A736.01A	25.4953
TCGA.CS.6668.01A	12.256
TCGA.QH.A65S.01A	25.1403
TCGA.DU.7300.01A	23.8536
TCGA.S9.A7QY.01A	18.0163
TCGA.DB.A4XA.01A	22.1072
TCGA.QH.A6CZ.01A	4.64
TCGA.DU.7012.01A	118.348
TCGA.DU.A76O.01A	26.619
TCGA.FG.7636.01A	25.3493
TCGA.DU.A6S2.01A	24.0525
TCGA.FG.7643.01A	51.7872
TCGA.DB.5270.01A	9.71252
TCGA.WY.A85B.01A	28.279
TCGA.HW.7493.01A	17.6155
TCGA.CS.6669.01A	31.4317
TCGA.DH.5143.01A	13.1644
TCGA.HT.7690.01A	47.3246
TCGA.DU.8168.01A	58.8127
TCGA.DU.A7TA.01A	31.9406
TCGA.HT.A61A.01A	30.8775
TCGA.DH.A66D.01A	19.102
TCGA.QH.A86X.01A	8.03064
TCGA.FG.6689.01A	14.5796
TCGA.HT.7616.01A	91.7154
TCGA.DU.6401.01A	20.8277
TCGA.DU.5847.01A	135.269
TCGA.FG.6690.01A	27.9503
TCGA.S9.A6U0.01A	138.2
TCGA.S9.A7IY.01A	14.6395
TCGA.DB.A64X.01A	17.8331
TCGA.P5.A735.01A	21.4657
TCGA.HT.7603.01A	23.0255
TCGA.DU.6406.01A	144.356
TCGA.FG.A70Y.01A	18.1935
TCGA.FG.A60J.01A	15.7698
TCGA.E1.A7YK.01A	48.902
TCGA.P5.A5F2.01A	47.6453
TCGA.DH.A66B.01A	15.0302
TCGA.DB.5275.01A	26.6183
TCGA.TQ.A7RO.01A	12.042
TCGA.QH.A6X8.01A	23.6233
TCGA.P5.A5EV.01A	36.7889
TCGA.DU.5855.01A	16.6991
TCGA.FG.8186.01A	11.459
TCGA.TQ.A7RW.01A	46.9823
TCGA.QH.A6X5.01A	19.137
TCGA.DU.8166.01A	28.5157
TCGA.TM.A84H.01A	18.818
TCGA.TM.A7C4.01A	14.7875
TCGA.HW.7489.01A	26.0065
TCGA.DU.A5TT.01A	132.057
TCGA.HT.7692.01A	27.6762
TCGA.HT.7688.01A	18.2884
TCGA.P5.A5EW.01A	18.2132
TCGA.HT.8015.01B	53.2745
TCGA.DU.7301.01A	60.0599
TCGA.HT.A74O.01A	36.2377
TCGA.TQ.A7RI.01A	14.4114
TCGA.DB.5279.01A	22.2341
TCGA.P5.A77X.01A	14.1952
TCGA.HT.7882.01A	141.915
