# Supplementary material for: Predicting the influence of homologous recombination repair deficiency genes on glioma heterogeneity and patient prognosis using multi-omics analysis and machine learning
Source: PLoS One. 2025 Dec 19;20(12):e0337731. doi: 10.1371/journal.pone.0337731 (PMC12716779; doi:10.1371/journal.pone.0337731)
Supplement: S4 Table — (XLSX) [file pone.0337731.s006.xlsx]

## Sheet: cggariskscore
	Score
CGGA_1002	96.7036
CGGA_1003	10.5985
CGGA_1010	53.3981
CGGA_1012	83.3821
CGGA_1014	110.389
CGGA_1017	38.6462
CGGA_1018	29.9985
CGGA_103	43.2911
CGGA_1030	9.84193
CGGA_1032	91.9969
CGGA_1033	22.3693
CGGA_1036	135.64
CGGA_1037	11.3126
CGGA_1041	54.6726
CGGA_1048	85.6431
CGGA_1051	40.8912
CGGA_1055	48.4484
CGGA_1057	75.1032
CGGA_1058	90.5704
CGGA_106	113.627
CGGA_1065	13.0815
CGGA_1066	119.602
CGGA_107	158.086
CGGA_1075	162.776
CGGA_108	125.602
CGGA_1086	111.954
CGGA_1087	33.2555
CGGA_1097	145.21
CGGA_1100	27.9609
CGGA_1101	62.461
CGGA_1103	110.042
CGGA_1106	195.13
CGGA_1108	144.453
CGGA_1111	117.571
CGGA_112	35.2904
CGGA_1120	41.5624
CGGA_1121	14.4181
CGGA_1126	74.7268
CGGA_1127	17.3666
CGGA_1130	102.561
CGGA_1131	77.0652
CGGA_1132	19.4937
CGGA_1134	205.396
CGGA_1135	99.8794
CGGA_1137	54.7369
CGGA_1138	212.492
CGGA_1141	88.2159
CGGA_1142	150.657
CGGA_1144	33.7428
CGGA_1147	14.9281
CGGA_1148	82.8169
CGGA_1152	47.6167
CGGA_1154	75.5647
CGGA_1155	17.0737
CGGA_1156	72.0457
CGGA_1157	84.4111
CGGA_1158	13.0905
CGGA_1159	53.5364
CGGA_1161	24.5695
CGGA_1162	15.0529
CGGA_1164	17.903
CGGA_1169	38.9609
CGGA_1172	66.2147
CGGA_1178	67.4002
CGGA_1181	20.2991
CGGA_1183	41.8947
CGGA_1184	74.0283
CGGA_1185	130.97
CGGA_1191	24.9814
CGGA_1192	74.0092
CGGA_1195	110.822
CGGA_1198	44.4324
CGGA_120	78.2462
CGGA_1204	27.9209
CGGA_1205	90.1722
CGGA_1207	22.3326
CGGA_1208	168.458
CGGA_1211	42.5941
CGGA_1212	24.1374
CGGA_1223	138.978
CGGA_1226	154.346
CGGA_1228	43.3511
CGGA_1232	76.0006
CGGA_1235	86.815
CGGA_1236	73.1755
CGGA_1238	68.6895
CGGA_1239	24.2376
CGGA_1248	125.974
CGGA_1255	130.647
CGGA_1256	51.9166
CGGA_1257	85.7553
CGGA_1260	126.708
CGGA_1262	111.28
CGGA_1264	37.5332
CGGA_1269	20.8491
CGGA_1273	32.9678
CGGA_1282	132.832
CGGA_1286	9.50489
CGGA_1291	23.8972
CGGA_1295	135.554
CGGA_1300	84.7334
CGGA_1303	46.6072
CGGA_1305	57.5403
CGGA_1309	7.44883
CGGA_1311	32.2351
CGGA_1317	30.4055
CGGA_1318	89.4095
CGGA_1319	12.7553
CGGA_1321	151.998
CGGA_1326	119.152
CGGA_1334	139.891
CGGA_1335	8.49832
CGGA_1337	31.9796
CGGA_1339	21.3958
CGGA_1345	39.2506
CGGA_135	136.179
CGGA_1350	34.3866
CGGA_1353	117.594
CGGA_1354	111.269
CGGA_1356	49.164
CGGA_1359	66.8909
CGGA_1361	21.4044
CGGA_1362	42.5885
CGGA_1365	111.472
CGGA_1368	34.3019
CGGA_1369	11.0206
CGGA_1371	76.2038
CGGA_1377	24.3878
CGGA_1378	115.143
CGGA_1380	155.513
CGGA_1382	170.51
CGGA_1383	12.4315
CGGA_1386	8.17598
CGGA_1387	166.555
CGGA_1389	17.9535
CGGA_139	39.7949
CGGA_1390	81.1564
CGGA_1391	150.468
CGGA_1392	107.42
CGGA_1398	81.2551
CGGA_1400	8.54428
CGGA_1401	34.605
CGGA_1402	95.4592
CGGA_1403	132.498
CGGA_1404	16.0751
CGGA_1407	15.2398
CGGA_1410	122.649
CGGA_1413	32.6489
CGGA_1415	118.455
CGGA_1416	19.9097
CGGA_1417	29.4331
CGGA_1418	76.0227
CGGA_1419	131.859
CGGA_1420	96.273
CGGA_1421	29.5417
CGGA_1422	140.403
CGGA_1424	29.0593
CGGA_1425	60.7664
CGGA_1426	125.648
CGGA_1427	39.3478
CGGA_1429	28.0789
CGGA_1430	192.103
CGGA_1431	34.5322
CGGA_1433	142.75
CGGA_1434	169.398
CGGA_1435	94.327
CGGA_1437	48.9968
CGGA_1440	19.1867
CGGA_1441	80.0419
CGGA_1443	55.6938
CGGA_1444	173.536
CGGA_1445	105.738
CGGA_1446	38.5003
CGGA_1447	96.4601
CGGA_1451	109.938
CGGA_1452	118.737
CGGA_1454	34.6722
CGGA_1455	38.6764
CGGA_1457	161.334
CGGA_1458	38.6604
CGGA_1459	202.337
CGGA_1461	180.672
CGGA_1462	183.178
CGGA_1463	10.5429
CGGA_1467	69.2474
CGGA_1469	37.6054
CGGA_1471	32.3661
CGGA_1472	71.2823
CGGA_1473	173.907
CGGA_1474	48.6918
CGGA_1476	148.132
CGGA_1477	35.7475
CGGA_1478	143.846
CGGA_1480	152.168
CGGA_1481	128.861
CGGA_1482	8.83371
CGGA_1486	136.588
CGGA_1487	77.8564
CGGA_1488	27.3663
CGGA_1491	177.035
CGGA_1492	162.021
CGGA_1494	95.2177
CGGA_1496	36.2856
CGGA_1497	122.847
CGGA_1500	92.9903
CGGA_1501	77.9939
CGGA_1502	10.5842
CGGA_1503	101.597
CGGA_1504	40.7641
CGGA_1505	106.423
CGGA_1507	102.55
CGGA_1508	73.4424
CGGA_1510	164.017
CGGA_1513	15.6441
CGGA_1514	115.565
CGGA_1516	13.7851
CGGA_1517	14.2293
CGGA_1518	112.319
CGGA_1520	81.2028
CGGA_1521	213.505
CGGA_1523	75.594
CGGA_1524	21.93
CGGA_1525	18.3696
CGGA_1526	42.3421
CGGA_1527	110.263
CGGA_1528	16.1803
CGGA_1529	69.4755
CGGA_1530	52.3437
CGGA_1533	68.1526
CGGA_1534	67.4075
CGGA_1535	95.6659
CGGA_1536	55.9094
CGGA_1537	123.196
CGGA_1538	129.318
CGGA_1539	25.7613
CGGA_1541	108.021
CGGA_1542	73.3062
CGGA_1543	113.319
CGGA_1544	40.7234
CGGA_1546	90.077
CGGA_1548	82.9619
CGGA_1551	77.1505
CGGA_1552	13.4638
CGGA_1553	53.3744
CGGA_1554	87.0181
CGGA_1557	21.8596
CGGA_1558	172.842
CGGA_1559	22.0137
CGGA_1560	106.815
CGGA_1562	33.2479
CGGA_1563	101.544
CGGA_1564	151.835
CGGA_1565	62.7671
CGGA_1566	29.5595
CGGA_1567	41.3903
CGGA_1568	14.3311
CGGA_1569	8.65306
CGGA_157	27.4792
CGGA_1571	20.2686
CGGA_1572	84.248
CGGA_1575	134.938
CGGA_1579	24.6659
CGGA_1580	40.0116
CGGA_1583	47.628
CGGA_1586	196.328
CGGA_1587	85.153
CGGA_1588	46.1167
CGGA_1589	47.5936
CGGA_1591	57.2939
CGGA_1592	69.5292
CGGA_1594	65.5882
CGGA_1595	8.64957
CGGA_1596	145.818
CGGA_1597	136.688
CGGA_1598	101.938
CGGA_1601	147.642
CGGA_1603	169.454
CGGA_1604	129.676
CGGA_1605	80.795
CGGA_1606	180.963
CGGA_1607	33.9733
CGGA_1608	87.2365
CGGA_1610	68.1228
CGGA_1611	128.804
CGGA_1612	126.405
CGGA_1613	147.736
CGGA_1614	36.552
CGGA_1615	80.2779
CGGA_1617	5.82397
CGGA_1618	15.2626
CGGA_1619	73.6064
CGGA_1620	32.463
CGGA_1621	11.8069
CGGA_1623	107.555
CGGA_1624	142.865
CGGA_1626	150.25
CGGA_1627	28.869
CGGA_1630	6.56011
CGGA_1631	105.865
CGGA_1634	98.1431
CGGA_1635	98.9328
CGGA_1640	46.9337
CGGA_1641	108.396
CGGA_1642	6.78964
CGGA_1644	102.068
CGGA_1645	42.5168
CGGA_1647	11.407
CGGA_1648	14.2999
CGGA_1649	6.24952
CGGA_165	18.8919
CGGA_1650	69.5987
CGGA_1651	51.9884
CGGA_1653	8.99719
CGGA_1655	15.7164
CGGA_1656	166.969
CGGA_1657	38.2482
CGGA_1658	80.5481
CGGA_1659	158.731
CGGA_1661	7.70578
CGGA_1662	10.4216
CGGA_1663	106.979
CGGA_1664	19.7898
CGGA_1666	136.288
CGGA_1667	21.5557
CGGA_1669	152.2
CGGA_1670	104.168
CGGA_1671	80.1648
CGGA_1673	34.4465
CGGA_1675	88.3719
CGGA_1678	91.352
CGGA_1679	9.69856
CGGA_1680	83.8502
CGGA_1681	97.8667
CGGA_1682	111.9
CGGA_1685	86.6765
CGGA_1686	34.855
CGGA_1687	157.399
CGGA_1688	98.1615
CGGA_1689	31.2682
CGGA_1690	143.474
CGGA_1693	67.9872
CGGA_1694	142.094
CGGA_1695	12.3794
CGGA_1696	76.2815
CGGA_1697	106.478
CGGA_1698	127.832
CGGA_1699	42.1369
CGGA_1700	36.9567
CGGA_1701	10.566
CGGA_1702	102.25
CGGA_1703	20.4264
CGGA_1704	11.708
CGGA_1706	76.3183
CGGA_1708	169.991
CGGA_1709	193.568
CGGA_1713	141.366
CGGA_1714	37.9085
CGGA_1715	49.7982
CGGA_1716	126.889
CGGA_1718	13.03
CGGA_1720	48.1782
CGGA_1721	5.60473
CGGA_1722	126.124
CGGA_1723	14.1313
CGGA_1725	18.0308
CGGA_1727	16.7115
CGGA_1728	111.955
CGGA_1729	112.638
CGGA_1731	58.9856
CGGA_1735	105.679
CGGA_1736	102.602
CGGA_1737	21.0294
CGGA_1738	111.565
CGGA_1739	68.1934
CGGA_1740	43.2231
CGGA_1743	34.7709
CGGA_1744	74.4959
CGGA_1745	79.1523
CGGA_1747	55.1651
CGGA_1749	169.605
CGGA_1750	100.249
CGGA_1758	172.777
CGGA_1760	116.137
CGGA_1764	68.3723
CGGA_1767	93.9859
CGGA_1769	35.3472
CGGA_1770	185.728
CGGA_1771	39.787
CGGA_1773	178.864
CGGA_1776	107.754
CGGA_1780	69.3794
CGGA_1785	75.9654
CGGA_1786	13.9141
CGGA_1791	82.2691
CGGA_1807	165.868
CGGA_1809	87.611
CGGA_1811	124.024
CGGA_1812	98.9586
CGGA_1814	161.018
CGGA_1815	173.399
CGGA_1817	143.178
CGGA_1819	108.048
CGGA_1820	190.155
CGGA_1826	166.538
CGGA_1829	50.0812
CGGA_1833	179.646
CGGA_1840	66.7345
CGGA_1850	10.8614
CGGA_1854	18.5982
CGGA_1857	116.282
CGGA_1862	215.689
CGGA_1863	21.098
CGGA_1865	140.587
CGGA_1866	162.811
CGGA_1870	15.6121
CGGA_1875	60.7416
CGGA_1880	18.5994
CGGA_1882	23.2388
CGGA_1886	120.441
CGGA_1899	53.4668
CGGA_1901	114.266
CGGA_1902	22.5743
CGGA_1903	7.60744
CGGA_1906	48.036
CGGA_1908	177.607
CGGA_1911	140.578
CGGA_1912	44.4861
CGGA_194	19.0768
CGGA_1946	158.741
CGGA_1953	135.191
CGGA_1955	49.4055
CGGA_1972	119.049
CGGA_1976	110.486
CGGA_1985	121.782
CGGA_1994	23.6077
CGGA_2002	55.0013
CGGA_2003	64.6005
CGGA_2006	117.334
CGGA_2008	127.446
CGGA_2013	39.2801
CGGA_2024	34.6442
CGGA_2039	40.1061
CGGA_2046	130.568
CGGA_2047	175.904
CGGA_2053	36.6283
CGGA_2056	92.6766
CGGA_2062	99.8501
CGGA_2075	181.457
CGGA_2078	131.108
CGGA_2079	37.4447
CGGA_2081	23.7144
CGGA_2082	86.7035
CGGA_2106	23.3353
CGGA_2115	76.5586
CGGA_2121	121.13
CGGA_2129	69.4004
CGGA_265	47.1091
CGGA_279	84.3215
CGGA_28	33.8251
CGGA_288	39.0657
CGGA_290	33.9315
CGGA_320	33.5446
CGGA_336	71.8007
CGGA_358	72.8407
CGGA_369	41.6842
CGGA_406	191.213
CGGA_42	25.8572
CGGA_420	48.7728
CGGA_457	217.715
CGGA_474	107.182
CGGA_482	48.0701
CGGA_487	173.094
CGGA_492	137.613
CGGA_503	62.1865
CGGA_507	104.463
CGGA_509	197.637
CGGA_521	112.695
CGGA_530	157.855
CGGA_554	61.3547
CGGA_568	101.93
CGGA_583	44.7202
CGGA_619	83.239
CGGA_625	19.4238
CGGA_634	36.938
CGGA_652	67.3604
CGGA_663	17.4043
CGGA_703	136.398
CGGA_705	41.2525
CGGA_707	32.4678
CGGA_720	75.6301
CGGA_721	82.1424
CGGA_724	18.4298
CGGA_730	78.4103
CGGA_763	31.6006
CGGA_777	142.249
CGGA_780	73.222
CGGA_799	36.1665
CGGA_809	65.8096
CGGA_810	120.014
CGGA_825	151.951
CGGA_831	141.663
CGGA_846	49.2818
CGGA_852	191.645
CGGA_861	125.476
CGGA_863	58.7746
CGGA_867	107.685
CGGA_869	107.115
CGGA_881	183.008
CGGA_882	39.097
CGGA_888	78.8103
CGGA_889	23.0961
CGGA_890	32.6863
CGGA_901	29.69
CGGA_903	79.3932
CGGA_D19	93.8839
CGGA_D28	26.8273
CGGA_D50	37.4128
CGGA_J50	59.9191
CGGA_J73	28.2914
CGGA_P100	124.34
CGGA_P102	159.191
CGGA_P103	9.97847
CGGA_P104	102.485
CGGA_P106	139.826
CGGA_P108	101.365
CGGA_P109	118.772
CGGA_P110	157.819
CGGA_P111	24.2244
CGGA_P112	83.1905
CGGA_P113	35.7349
CGGA_P115	93.1497
CGGA_P116	125.172
CGGA_P121	29.5623
CGGA_P122	53.3844
CGGA_P128	21.5982
CGGA_P13	15.1656
CGGA_P131	11.8134
CGGA_P132	21.0113
CGGA_P136	136.253
CGGA_P137	65.1865
CGGA_P142	34.5449
CGGA_P143	165.745
CGGA_P144	63.0779
CGGA_P145	88.609
CGGA_P147	131.628
CGGA_P15	35.0203
CGGA_P151	16.2819
CGGA_P153	41.6306
CGGA_P155	71.4859
CGGA_P156	14.5657
CGGA_P157	192.68
CGGA_P158	28.5007
CGGA_P159	165.257
CGGA_P160	151.275
CGGA_P163	91.4369
CGGA_P164	94.1143
CGGA_P165	41.6706
CGGA_P17	14.7226
CGGA_P172	59.8242
CGGA_P173	62.8992
CGGA_P174	37.9344
CGGA_P175	108.814
CGGA_P176	27.9426
CGGA_P177	89.5331
CGGA_P178	96.5055
CGGA_P179	26.4079
CGGA_P18	92.4806
CGGA_P180	130.376
CGGA_P181	169.754
CGGA_P182	123.711
CGGA_P183	15.1201
CGGA_P185	130.443
CGGA_P19	35.82
CGGA_P199	159.309
CGGA_P20	10.7188
CGGA_P205	115.558
CGGA_P21	50.1082
CGGA_P22	143.791
CGGA_P23	109.733
CGGA_P25	132.995
CGGA_P265	111.055
CGGA_P266	105.398
CGGA_P269	90.4211
CGGA_P27	53.0191
CGGA_P271	41.6119
CGGA_P279	45.0794
CGGA_P28	174.386
CGGA_P280	42.4246
CGGA_P283	126.387
CGGA_P286	10.8164
CGGA_P29	110.732
CGGA_P295	150.938
CGGA_P3	54.0596
CGGA_P30	203.343
CGGA_P306	76.4775
CGGA_P308	43.5211
CGGA_P31	77.5803
CGGA_P310	51.3312
CGGA_P311	45.8066
CGGA_P314	18.4263
CGGA_P315	61.9981
CGGA_P316	25.5544
CGGA_P319	137.036
CGGA_P326	14.7107
CGGA_P328	103.165
CGGA_P335	27.4874
CGGA_P337	47.6894
CGGA_P338	33.7653
CGGA_P346	95.275
CGGA_P356	59.0785
CGGA_P358	49.4212
CGGA_P364	129.944
CGGA_P385	86.3324
CGGA_P388	136.773
CGGA_P392	18.176
CGGA_P399	25.9137
CGGA_P401	175.54
CGGA_P411	125.589
CGGA_P415	144.38
CGGA_P416	39.4175
CGGA_P421	133.262
CGGA_P422	22.8136
CGGA_P437	36.9945
CGGA_P438	31.9465
CGGA_P439	82.7821
CGGA_P446	50.5709
CGGA_P461	88.6896
CGGA_P468	37.7672
CGGA_P483	123.143
CGGA_P492	24.227
CGGA_P5	136.535
CGGA_P500	20.151
CGGA_P501	19.6962
CGGA_P505	26.101
CGGA_P508	90.0233
CGGA_P510	96.3768
CGGA_P512	165.394
CGGA_P520	36.0541
CGGA_P568	67.2821
CGGA_P585	181.932
CGGA_P594	190.056
CGGA_P596	30.1928
CGGA_P604	195.274
CGGA_P609	99.6548
CGGA_P610	75.3849
CGGA_P619	166.308
CGGA_P625	120.137
CGGA_P633	52.9447
CGGA_P7	139.702
CGGA_P83	24.0173
CGGA_P84	30.4349
CGGA_P86	16.2363
CGGA_P87	101.631
CGGA_P89	181.355
CGGA_P93	77.6059
CGGA_P98	39.5724
CGGA_P99	24.9535
