# Supplementary material for: Predicting the influence of homologous recombination repair deficiency genes on glioma heterogeneity and patient prognosis using multi-omics analysis and machine learning
Source: PLoS One. 2025 Dec 19;20(12):e0337731. doi: 10.1371/journal.pone.0337731 (PMC12716779; doi:10.1371/journal.pone.0337731)
Supplement: S5 Table — (XLSX) [file pone.0337731.s007.xlsx]

## Sheet: TS4
Tag	logFC	pvalue	FDR
IGFBP2	-4.44865	0	0
TAGLN2	-2.81181	0	0
TUBA1C	-2.85399	0	0
LOX	-3.7174	3.38542e-302	1.47215e-298
GPX8	-3.93223	6.71837e-298	2.33719e-294
CCNB1	-2.48269	1.09559e-295	3.17611e-292
FABP5	-4.35725	4.55832e-293	1.13268e-289
FMOD	-4.76502	8.52634e-285	1.85384e-281
MCUB	-2.89757	1.03981e-274	2.0096e-271
EMP3	-3.90653	6.84719e-273	1.191e-269
FKBP9	-2.24249	8.77645e-272	1.3878e-268
SAA1	-8.22436	3.78562e-267	5.48726e-264
CCSER2	1.3461	8.03263e-266	1.07477e-262
PTX3	-4.09776	8.759e-258	1.01569e-254
FRA10AC1	1.35862	1.20721e-256	1.31239e-253
CD58	-2.33349	2.67906e-253	2.74115e-250
PDPN	-4.05469	5.01328e-252	4.8445e-249
NNMT	-4.74373	3.91452e-251	3.58364e-248
AURKA	-2.13911	3.26364e-249	2.71877e-246
MAP1LC3C	-4.18838	3.28241e-249	2.71877e-246
CLIC1	-2.5434	1.04309e-246	8.24701e-244
RAB42	-2.75095	5.88871e-246	4.4534e-243
ARAP3	-2.15327	6.45114e-246	4.67547e-243
GAS2L3	-2.83203	1.25772e-245	8.7507e-243
TIMP1	-4.1808	2.23647e-245	1.4962e-242
PLP2	-2.9334	2.6036e-245	1.6773e-242
PDIA4	-1.47965	4.06767e-245	2.52689e-242
KDELR2	-1.19077	9.46028e-243	5.67421e-240
PRICKLE3	-2.09179	1.9928e-242	1.15542e-239
GGH	-1.65725	3.55387e-242	1.99406e-239
PARPBP	-2.00747	3.08197e-241	1.67525e-238
SAA2	-6.55581	2.98436e-239	1.57303e-236
WEE1	-2.1791	6.23303e-239	3.18874e-236
IKBIP	-1.69681	1.33249e-238	6.62208e-236
CA3	-4.82325	5.04063e-238	2.43547e-235
SAMD8	1.202	1.02705e-236	4.82826e-234
ADAM12	-3.51518	2.98514e-235	1.36641e-232
PCNA	-1.41361	3.29366e-235	1.46897e-232
TNFAIP6	-3.66853	1.23746e-234	5.3811e-232
SERPINH1	-2.48427	9.3787e-233	3.97886e-230
GLA	-1.15521	1.82809e-232	7.57089e-230
FAM109B	-2.00374	1.72554e-228	6.98001e-226
ANXA2	-2.96282	4.21413e-227	1.66592e-224
COL5A2	-2.90765	5.19876e-225	2.0095e-222
CENPL	-1.30182	4.22294e-224	1.59682e-221
ZMYND11	1.20554	6.28472e-224	2.32588e-221
KPNA2	-1.42302	7.87888e-224	2.85511e-221
PPM1L	1.69602	4.60019e-223	1.63297e-220
CASP6	-1.58431	6.82999e-223	2.37602e-220
MSN	-2.11742	3.51727e-222	1.1996e-219
OTP	-5.88879	2.05281e-219	6.86666e-217
MEOX2	-5.26783	3.36874e-219	1.10558e-216
DEPDC1	-3.29713	4.83463e-219	1.55729e-216
FKBP1C	-2.33	5.97735e-219	1.89037e-216
OCIAD2	-3.38289	1.51496e-218	4.70557e-216
ALDH5A1	1.48161	2.73003e-217	8.33092e-215
RFC2	-1.21626	3.89905e-217	1.16931e-214
MYBPH	-4.10995	7.21852e-217	2.12812e-214
RAB34	-2.68733	7.48493e-216	2.16988e-213
CHI3L1	-5.63095	8.43186e-216	2.40432e-213
DMRTA2	-4.56086	2.03437e-215	5.7074e-213
STIL	-1.85307	1.09165e-214	3.014e-212
FAM13C	1.86845	2.06691e-213	5.61747e-211
PRLHR	5.12715	2.88847e-212	7.72954e-210
KDELR3	-2.99909	1.33656e-211	3.52244e-209
CALU	-1.57414	1.81433e-210	4.71021e-208
SH2D4A	-3.11255	1.01318e-209	2.59165e-207
TMEM106C	-1.67646	2.8248e-209	7.12096e-207
FCHSD2	1.32397	1.35881e-208	3.37645e-206
SEC61G	-3.75213	4.82207e-208	1.18134e-205
RPA3	-1.35965	3.52223e-207	8.50912e-205
HOXB3	-5.04027	2.05678e-206	4.90077e-204
COL1A2	-3.72633	6.20719e-206	1.45902e-203
CDKN3	-2.37953	9.34197e-206	2.16659e-203
FSTL1	-2.12236	1.92206e-205	4.39899e-203
DPP4	-3.32713	1.2134e-204	2.74102e-202
PTTG1	-2.59067	1.69297e-204	3.77533e-202
HDAC4	1.4621	1.76755e-204	3.89173e-202
PPIC	-2.02653	4.44793e-204	9.67091e-202
OSTC	-1.38765	4.87536e-204	1.04694e-201
FRY	1.59982	6.00837e-204	1.27451e-201
HP	-5.55116	6.15206e-204	1.28926e-201
GABBR1	2.15286	6.26311e-204	1.29691e-201
STEAP3	-2.91913	2.85048e-203	5.83308e-201
COL6A2	-3.66503	9.16009e-203	1.85268e-200
GINS4	-1.60936	1.67401e-202	3.34687e-200
CDK2	-1.69822	2.76723e-202	5.46968e-200
LYPLA1	-1.4141	3.90355e-202	7.62903e-200
WISP1	-4.03241	4.5108e-201	8.71788e-199
KIF18A	-2.53017	1.73618e-200	3.31858e-198
POSTN	-6.25605	6.20456e-199	1.17307e-196
CDC20	-2.93833	1.32938e-198	2.48638e-196
MYL12A	-1.79495	2.38776e-198	4.41837e-196
NAP1L3	1.64499	3.45578e-198	6.32735e-196
GLUD1	1.37557	5.92751e-198	1.07399e-195
GPX7	-1.75141	5.46483e-197	9.7995e-195
FNDC3B	-1.41034	1.62384e-196	2.88214e-194
CDCA8	-2.63399	8.99746e-196	1.58083e-193
ARPP21	2.24542	1.27829e-195	2.22345e-193
SMIM3	-2.28598	1.74047e-195	2.99739e-193
CDC6	-2.1927	1.79766e-195	3.06553e-193
TUB	1.74315	8.2799e-195	1.39826e-192
CYP27B1	-3.52693	6.5153e-194	1.08968e-191
MXI1	1.2077	2.05215e-193	3.39953e-191
TTC26	-1.51204	6.29481e-193	1.03294e-190
HFE	-2.06817	1.84527e-192	2.99969e-190
DSN1	-1.3028	2.26436e-192	3.64687e-190
LRIT2	2.96047	2.86142e-192	4.5662e-190
CENPA	-2.97222	3.10802e-192	4.91463e-190
CKS1B	-1.61337	2.18991e-191	3.43165e-189
NSUN7	-2.84508	8.55249e-191	1.32823e-188
SPRY1	-2.35482	1.10415e-190	1.69961e-188
PINLYP	-2.64832	2.74566e-190	4.18929e-188
CENPN	-1.49911	6.52733e-190	9.78761e-188
SPAG4	-2.79528	9.82846e-190	1.46116e-187
RAP1B	-1.29015	1.81615e-189	2.67712e-187
PCOLCE	-3.0583	5.32522e-189	7.78377e-187
RBP1	-3.28928	1.23746e-188	1.79369e-186
PDZD8	1.28353	1.36064e-188	1.95595e-186
OIP5	-2.07593	2.68797e-188	3.83234e-186
GDF15	-3.82385	3.09566e-188	4.37772e-186
PPIA	-1.33869	2.08732e-187	2.92797e-185
CRY2	1.53684	2.2257e-187	3.09711e-185
TAF3	1.0628	3.74172e-187	5.16535e-185
POTEE	-4.35717	9.82846e-187	1.34611e-184
PLAT	-2.71248	9.99763e-187	1.35858e-184
ECT2	-1.69296	1.2739e-186	1.71769e-184
PTGFRN	-1.76863	3.42477e-185	4.58235e-183
EFEMP2	-2.35316	3.99869e-185	5.30941e-183
SCAPER	1.06962	1.68799e-184	2.22431e-182
LAMC1	-1.88423	1.82036e-184	2.3807e-182
EVC2	-2.85833	2.64879e-184	3.43829e-182
DNAH11	-3.24265	2.82698e-184	3.64241e-182
RASL10A	2.64974	4.97938e-184	6.36848e-182
SHCBP1	-2.09834	6.47333e-184	8.21876e-182
TEAD2	-2.17588	8.85435e-184	1.11603e-181
E2F7	-2.91194	1.34489e-183	1.68295e-181
UBE2S	-1.86498	1.9959e-183	2.47976e-181
CTIF	1.23269	1.89519e-182	2.33794e-180
RAD54B	-1.7264	5.11326e-182	6.26338e-180
LGALS3	-2.89559	5.30113e-182	6.4481e-180
GUSB	-1.26442	7.34237e-182	8.86897e-180
NAMPT	-2.53983	1.44949e-181	1.73879e-179
CDHR1	2.54222	2.79988e-181	3.33569e-179
ASF1B	-2.66311	1.3866e-180	1.64071e-178
TYMS	-2.22843	1.96042e-180	2.30403e-178
NALCN	1.8378	2.93512e-180	3.42641e-178
NOG	2.64031	4.78138e-180	5.50777e-178
IGF2BP2	-3.73496	1.52521e-179	1.74536e-177
NTNG2	1.8658	1.74368e-179	1.98233e-177
AKAP6	1.57887	2.04693e-179	2.31197e-177
CNNM2	1.21435	6.31287e-179	7.08426e-177
CRTAC1	2.89741	1.54218e-178	1.71953e-176
TGIF1	-1.79601	2.43527e-178	2.69803e-176
TPM4	-1.38771	6.57377e-178	7.23697e-176
PAX3	-6.28114	8.7108e-178	9.52928e-176
TRIP13	-1.90078	2.12138e-177	2.30621e-175
HIST1H3G	-4.45585	2.73213e-177	2.95171e-175
KIF23	-2.60462	4.44208e-177	4.76947e-175
FBXO17	-2.71339	4.51948e-177	4.82281e-175
PHYHIPL	1.81417	1.33899e-176	1.42015e-174
LDHA	-2.01579	3.75526e-176	3.95872e-174
CCNA2	-2.37664	1.88393e-175	1.96222e-173
TNK2	1.85455	2.15207e-175	2.22816e-173
CD276	-1.46541	2.20248e-175	2.26686e-173
MEST	-2.17898	2.41624e-175	2.47224e-173
HIST1H2BH	-3.98956	3.46274e-175	3.5018e-173
SMC4	-1.80679	3.56821e-175	3.5876e-173
ACBD5	1.02076	4.82991e-175	4.82825e-173
CASP4	-2.16579	6.2336e-175	6.19584e-173
NOX4	-2.74588	6.59057e-175	6.51343e-173
CFAP45	-3.77592	3.13775e-174	3.0835e-172
HOXA1	-3.71834	3.35139e-174	3.27495e-172
DNAJC12	1.48556	1.06835e-173	1.03238e-171
DDOST	-1.01032	1.18984e-173	1.14343e-171
KIF4A	-2.4287	3.71624e-173	3.55167e-171
ZNF25	1.17961	3.86642e-173	3.675e-171
PSRC1	-1.97621	4.27642e-173	4.04261e-171
CTHRC1	-3.38805	1.58229e-172	1.4877e-170
SGO2	-1.53319	5.45976e-172	5.07845e-170
2024-09-14	-5.79837	7.33773e-172	6.78896e-170
FAM83D	-2.52125	1.13159e-171	1.04142e-169
ZNF530	-1.31138	2.23821e-171	2.04902e-169
SDC1	-2.64558	3.36028e-171	3.0442e-169
FAAP24	-1.31083	4.06315e-171	3.66189e-169
ZYX	-1.5127	8.69587e-171	7.7967e-169
POTEF	-3.27722	1.14386e-170	1.01512e-168
GJC1	-1.86182	3.54398e-170	3.12914e-168
KDELR1	-1.09777	1.50024e-169	1.31132e-167
PLEK2	-2.97901	1.86789e-169	1.6245e-167
HMGA2	-5.29803	6.61193e-169	5.69346e-167
COL1A1	-4.21464	1.05157e-168	9.01035e-167
VEGFA	-2.92716	1.28198e-168	1.09308e-166
IFNGR2	-1.1884	2.70242e-168	2.29297e-166
SLC25A24	-1.71346	5.85271e-168	4.94185e-166
CPEB3	1.89555	2.98224e-167	2.50595e-165
ATP6V1G2	1.92311	5.48698e-167	4.58849e-165
SKA1	-2.63855	9.64789e-167	8.02944e-165
SLAMF9	-3.7315	1.03845e-166	8.60129e-165
KIF2C	-2.51308	1.8127e-166	1.49432e-164
COL3A1	-4.06296	2.40467e-166	1.97297e-164
TEAD3	-2.20584	2.46342e-166	2.01167e-164
GRIN3A	3.3499	2.60367e-166	2.11627e-164
CD248	-2.79654	2.96823e-166	2.40137e-164
ERI1	-1.07334	3.31386e-166	2.66857e-164
GPR157	-2.33515	6.26339e-166	5.02052e-164
CENPK	-2.4828	7.20044e-166	5.74516e-164
DPYD	-2.34765	8.51353e-166	6.76184e-164
CDCA4	-1.59807	2.0363e-165	1.60997e-163
IFITM10	2.58332	2.57189e-165	2.02423e-163
RICTOR	1.3595	6.64777e-165	5.20862e-163
ZNF248	1.17406	1.33385e-164	1.0404e-162
HOXD13	-6.39385	1.56934e-164	1.21862e-162
ASB13	1.10706	1.84519e-164	1.42015e-162
CASP3	-1.13761	2.56384e-164	1.96455e-162
ADGRE5	-1.96251	5.13678e-164	3.91883e-162
SHOX2	-4.8789	8.81389e-164	6.69471e-162
PLA2G2A	-7.32432	1.22011e-163	9.22724e-162
BCAT1	-2.56074	2.70762e-163	2.0388e-161
CD101	-2.04128	2.88789e-163	2.16517e-161
HOXB2	-4.07404	5.22813e-163	3.90292e-161
CD151	-1.601	7.539e-163	5.58014e-161
TMSB4X	-1.6923	2.06397e-162	1.52122e-160
LOXL1	-3.07977	3.55959e-162	2.61247e-160
FAM133A	2.50905	6.98143e-162	5.10231e-160
COL8A1	-3.86339	7.41417e-162	5.3959e-160
CDKN2C	-2.19873	9.77136e-162	7.08179e-160
GINS1	-1.70248	1.9093e-161	1.37233e-159
TNFRSF12A	-2.99335	2.33056e-161	1.66822e-159
VAV3	-3.08622	5.84629e-161	4.16764e-159
LUM	-3.51717	9.11728e-161	6.4729e-159
ULBP3	-2.7047	9.20371e-161	6.5077e-159
SPHKAP	3.45263	9.63311e-161	6.78374e-159
FAM114A1	-1.783	1.39803e-160	9.8054e-159
CHEK1	-1.71312	1.95629e-160	1.36658e-158
ATP5EP2	-2.42873	4.56708e-160	3.17759e-158
CSMD3	3.1306	1.79412e-159	1.24331e-157
PDLIM4	-3.32803	2.04566e-159	1.41199e-157
SEMA4G	1.22327	3.73521e-159	2.56799e-157
SOCS2	-2.61414	5.04936e-159	3.45782e-157
TMEM71	-2.70539	2.0276e-158	1.38306e-156
IGIP	1.24373	1.25575e-157	8.53223e-156
OSMR	-2.24446	1.63786e-157	1.10422e-155
EIF3CL	-2.32143	5.44057e-157	3.6258e-155
KDELC2	-1.61663	1.08755e-156	7.22019e-155
ZWILCH	-1.27977	1.20764e-156	7.98697e-155
TMEM154	-2.00232	1.45652e-156	9.59651e-155
POTEI	-3.66366	1.5561e-156	1.02139e-154
MAPT	1.4473	2.0823e-156	1.36163e-154
SEC24D	-1.52453	1.55772e-155	1.01101e-153
MMP11	-2.67666	1.68903e-155	1.09216e-153
ZDHHC22	2.35614	2.33067e-155	1.50147e-153
ZCCHC24	1.28958	4.30175e-155	2.76106e-153
CDCA2	-2.55974	5.42682e-155	3.47037e-153
SOCS1	-2.41017	7.1841e-155	4.5773e-153
FAM110B	1.65657	9.43386e-155	5.98878e-153
ANXA5	-1.50773	1.11117e-154	7.00279e-153
LRR1	-1.31299	1.2772e-154	8.02009e-153
PLAUR	-2.47815	1.73362e-154	1.0847e-152
WDR37	1.00918	4.91373e-154	3.06342e-152
GINS2	-1.89588	5.62202e-154	3.49248e-152
ARSD	-1.78048	5.67114e-154	3.51046e-152
PITX2	-5.72622	7.84177e-154	4.83687e-152
GPR1	-4.56278	1.02486e-153	6.29908e-152
MARVELD1	-1.89522	1.05224e-153	6.44459e-152
CAPN6	-4.83561	1.69277e-153	1.03313e-151
ABRACL	-1.5506	2.59525e-153	1.57838e-151
LGALS1	-2.17698	3.08636e-153	1.87053e-151
TRAM1	-1.03102	8.87731e-153	5.36153e-151
EDEM2	-1.02291	2.73193e-152	1.63358e-150
IGF2BP3	-4.17563	2.73297e-152	1.63358e-150
DPY19L1	-1.42667	3.49369e-152	2.08114e-150
COLGALT1	-1.12722	4.14357e-152	2.45984e-150
CHAF1B	-1.9381	4.87706e-152	2.88543e-150
ERCC6L	-2.20374	4.99749e-152	2.94666e-150
FBXW4	1.20101	5.02264e-152	2.95148e-150
TEF	1.58194	6.00877e-152	3.51908e-150
CCNB2	-2.65431	6.31873e-152	3.68819e-150
TTC3	1.17888	8.47904e-152	4.93259e-150
TCF19	-1.57524	2.41503e-151	1.39096e-149
ADAM22	1.443	3.63331e-151	2.08574e-149
CKS2	-1.9671	3.83335e-151	2.19333e-149
RAP2A	1.33668	6.18482e-151	3.52717e-149
DGCR2	1.06139	9.00671e-151	5.1197e-149
DUSP26	1.98106	1.4255e-150	8.02432e-149
STAC	-3.94703	2.66524e-150	1.49546e-148
S100A4	-2.96019	6.56423e-150	3.65956e-148
SLITRK5	1.91543	1.11071e-149	6.17243e-148
RAB32	-2.05093	1.86714e-149	1.0343e-147
NKX2-5	-4.88326	2.17883e-149	1.20313e-147
TARSL2	1.07442	3.07033e-149	1.69004e-147
XKR8	-2.00498	3.78648e-149	2.07113e-147
DNM3	1.78147	7.83129e-149	4.27014e-147
SLC2A10	-2.07783	7.98882e-149	4.34242e-147
BTRC	1.00281	9.06766e-149	4.91349e-147
POC1A	-1.73167	9.68258e-149	5.2304e-147
DDIAS	-1.88968	1.57983e-148	8.48135e-147
KIF20A	-2.75982	3.56985e-148	1.90472e-146
DTYMK	-1.22528	3.83139e-148	2.03802e-146
HEXB	-1.23318	6.67362e-148	3.52829e-146
TACC3	-1.88116	1.1411e-147	6.01462e-146
CENPE	-2.22738	1.3939e-147	7.32495e-146
ORC1	-2.21845	1.50962e-147	7.90911e-146
TMOD2	1.41893	2.04045e-147	1.06581e-145
FAM171A1	1.38282	2.66884e-147	1.38988e-145
RAD51	-2.05477	3.12837e-147	1.62432e-145
ANKRD53	-1.95081	4.91544e-147	2.53707e-145
SLC43A3	-2.13586	5.45121e-147	2.80528e-145
PLK1	-1.86258	6.1363e-147	3.14852e-145
TOM1L2	1.04272	2.42874e-146	1.23887e-144
DGKK	3.93794	3.8207e-146	1.9319e-144
FAM20C	-1.78787	5.82878e-146	2.93022e-144
PHLDA2	-3.36583	7.49173e-146	3.75537e-144
NTAN1	-1.04858	1.34907e-145	6.72372e-144
KAT6B	1.26834	2.42254e-145	1.19709e-143
SMAGP	-1.81929	6.04815e-145	2.98021e-143
PLCB1	1.7561	7.81673e-145	3.8408e-143
PLIN2	-1.97724	1.435e-144	7.01135e-143
APOBEC3F	-1.86694	1.86697e-144	9.09637e-143
UBE2T	-1.94777	2.12302e-144	1.0315e-142
GLMP	-1.3985	2.63047e-144	1.2745e-142
ACADSB	1.06725	2.7321e-144	1.32006e-142
BCL2L12	-1.69508	4.66558e-144	2.24801e-142
CAPZA1	-1.01424	9.10029e-144	4.34864e-142
SLC27A3	-1.74175	9.58428e-144	4.56737e-142
COL5A1	-3.27083	1.06152e-143	5.03111e-142
THRA	1.17721	1.16694e-143	5.51568e-142
SCD	1.80192	1.37742e-143	6.49292e-142
NFE2L3	-1.7349	5.22361e-143	2.44904e-141
TK1	-2.25328	6.49883e-143	3.03873e-141
PDLIM1	-2.52188	1.31001e-142	6.10893e-141
CD63	-1.39786	1.53628e-142	7.14494e-141
KLHDC8A	-2.26702	1.78927e-142	8.29935e-141
GNAL	2.24474	1.94668e-142	9.00545e-141
METTL7B	-3.44682	2.09055e-142	9.64538e-141
NUF2	-2.16355	2.70672e-142	1.24552e-140
OPHN1	1.71268	3.67707e-142	1.68757e-140
SCNN1B	-4.26844	3.74155e-142	1.71264e-140
FBXO39	-3.19751	4.12369e-142	1.88261e-140
GJD3	-2.79001	4.29123e-142	1.95397e-140
MDK	-2.20944	5.22773e-142	2.37418e-140
BMP2	2.29231	5.86533e-142	2.65681e-140
S100A11	-2.23673	8.10046e-142	3.65972e-140
CARD16	-2.41083	8.20345e-142	3.69665e-140
CHRNA9	-4.27414	1.23459e-141	5.54895e-140
APCDD1L	-5.07994	1.82376e-141	8.1759e-140
MMP9	-4.46026	1.16624e-140	5.20142e-139
COL6A3	-3.797	1.55045e-140	6.89731e-139
GALNT3	-2.42425	2.39645e-140	1.06336e-138
ZNF468	-1.28013	2.67974e-140	1.18604e-138
ANXA1	-3.00062	3.72822e-140	1.64174e-138
DEPDC1B	-2.26127	5.91869e-140	2.59974e-138
ABLIM1	1.30619	6.74862e-140	2.95681e-138
RARRES2	-3.42563	7.32021e-140	3.19919e-138
LIF	-3.58593	7.38039e-140	3.21741e-138
POTEJ	-3.29436	1.06762e-139	4.63097e-138
MRC2	-1.93779	1.32771e-139	5.7448e-138
2024-03-08	1.41421	1.85355e-139	8.00017e-138
PCLAF	-2.52442	2.06418e-139	8.8872e-138
C15ORF48	-3.25937	2.17068e-139	9.32266e-138
BUB1	-2.31054	3.15265e-139	1.34735e-137
MAGED4	-2.62241	4.31858e-139	1.84111e-137
PRDX4	-1.39653	4.66231e-139	1.98279e-137
ZRANB1	1.0886	6.14636e-139	2.60756e-137
GRID1	1.41607	9.7837e-139	4.14058e-137
FAIM2	1.71383	1.08031e-138	4.5609e-137
NCAM1	1.20352	2.99273e-138	1.26042e-136
EYA4	-3.50013	4.79364e-138	2.01402e-136
FAM126A	-1.2954	6.15061e-138	2.57792e-136
FSTL5	3.25108	7.51169e-138	3.14083e-136
RAD51AP1	-1.83122	9.98843e-138	4.1664e-136
ARMCX4	1.14469	1.13024e-137	4.70319e-136
SGSM1	2.17536	1.35814e-137	5.63808e-136
KRT75	-5.20227	1.67914e-137	6.95405e-136
POLE2	-1.60684	1.81144e-137	7.48414e-136
PI3	-5.67802	2.20052e-137	9.07012e-136
NEK2	-2.55221	2.42199e-137	9.95937e-136
ALG6	-1.07022	3.52597e-137	1.44648e-135
PLBD1	-2.14566	4.58225e-137	1.87538e-135
MYBL2	-3.04298	5.63888e-137	2.29702e-135
MADD	1.07731	7.01031e-137	2.849e-135
ITGB3BP	-1.25848	7.68766e-137	3.117e-135
CSDC2	2.56563	1.05837e-136	4.28121e-135
KCNIP3	2.06764	1.15412e-136	4.65772e-135
HAUS1	-1.12002	1.76739e-136	7.11618e-135
TNRC6C	1.11707	1.79444e-136	7.20844e-135
TMSB10	-1.73133	1.82491e-136	7.31396e-135
TTYH3	-1.32878	1.92927e-136	7.71442e-135
KCNB1	2.09853	3.27591e-136	1.30691e-134
FAM72B	-1.55404	5.23522e-136	2.08378e-134
SSTR2	2.51842	7.38249e-136	2.93176e-134
TNFRSF11B	-2.96709	1.33629e-135	5.29462e-134
CENPU	-2.31898	2.3722e-135	9.37773e-134
RARRES1	-2.71458	3.00951e-135	1.18702e-133
E2F8	-2.40301	3.03478e-135	1.19427e-133
CLEC18B	-2.51347	3.1562e-135	1.23925e-133
FZD1	-1.56397	4.57446e-135	1.78805e-133
CDCA7L	-1.86842	6.22298e-135	2.42696e-133
FAM155A	2.2844	7.6468e-135	2.97558e-133
HTRA3	-2.68976	1.20433e-134	4.6655e-133
CHEK2	-1.46379	1.37608e-134	5.31901e-133
P3H1	-1.29166	1.68175e-134	6.47176e-133
ARSJ	-2.51743	2.36209e-134	9.06981e-133
MELK	-2.68344	2.72026e-134	1.04221e-132
CCZ1B	-1.03066	6.09418e-134	2.32461e-132
MAD2L1	-1.6026	6.22776e-134	2.37036e-132
CD70	-4.34184	7.1451e-134	2.71358e-132
PLSCR1	-1.81957	1.51314e-133	5.72165e-132
RBBP8	-1.28815	2.04848e-133	7.72912e-132
MAPK8	1.00432	2.17751e-133	8.1982e-132
APOBEC3G	-1.93585	3.45067e-133	1.29635e-131
SRPX2	-2.96604	4.08014e-133	1.52952e-131
METTL1	-2.27423	5.75168e-133	2.13771e-131
RRM2	-2.74577	7.64359e-133	2.83481e-131
KIF3A	1.25377	8.8141e-133	3.26197e-131
CISH	-2.19885	1.25971e-132	4.64223e-131
FAM46A	-1.65935	2.52284e-132	9.21896e-131
PABPC3	-1.84651	2.77279e-132	1.01111e-130
SLC2A4RG	-1.31573	3.44827e-132	1.2548e-130
BCL3	-1.81496	4.96644e-132	1.80347e-130
LATS2	-1.53993	5.00902e-132	1.81514e-130
NEIL3	-2.63258	6.57392e-132	2.37727e-130
DLGAP5	-2.87016	1.08454e-131	3.9138e-130
ALDH2	1.36588	1.26558e-131	4.55766e-130
SGMS1	1.01823	2.61562e-131	9.40001e-130
BACE2	-1.61937	4.31654e-131	1.54808e-129
CDC25C	-2.42038	5.30187e-131	1.89755e-129
ZNF217	-1.32576	5.43144e-131	1.93993e-129
EXO1	-2.3704	7.43578e-131	2.64495e-129
PI4K2B	-1.12704	8.06516e-131	2.86297e-129
FPGT	-1.15645	8.08399e-131	2.86381e-129
RTN1	1.86148	9.12909e-131	3.22747e-129
RDM1	-2.56123	9.189e-131	3.24206e-129
PKIB	-2.69206	1.02185e-130	3.59799e-129
VDR	-2.74205	1.24111e-130	4.36119e-129
FAM183A	-4.79525	1.45973e-130	5.11906e-129
SHC1	-1.45908	2.46755e-130	8.6013e-129
RHOJ	-1.63259	2.99383e-130	1.0415e-128
PABPC4L	-1.85793	4.81597e-130	1.67204e-128
CALD1	-1.28218	4.96697e-130	1.72102e-128
CLSPN	-2.09438	7.2062e-130	2.49194e-128
UNC79	2.22276	1.28494e-129	4.4258e-128
TSPOAP1	1.7906	2.87245e-129	9.8353e-128
WDFY3	1.01989	3.15298e-129	1.07746e-127
ADAM33	-2.60918	6.51883e-129	2.2233e-127
JPH4	2.01851	6.72719e-129	2.28988e-127
VASN	-2.57845	6.86729e-129	2.333e-127
KIAA0040	-2.22013	7.89116e-129	2.67561e-127
MTFR2	-1.71161	8.83311e-129	2.98917e-127
ANKRD26	1.13148	1.44441e-128	4.8596e-127
UPP1	-1.85468	2.2436e-128	7.53382e-127
H3F3A	-1.23253	2.3496e-128	7.87454e-127
DIP2C	1.06384	3.12151e-128	1.04414e-126
HOXC11	-6.18994	4.48603e-128	1.4977e-126
ADAMTS3	-2.79267	5.50131e-128	1.83314e-126
MYCBP	-1.20944	5.9572e-128	1.98125e-126
ATP9A	1.3635	6.37736e-128	2.11694e-126
PCBP3	1.94655	6.77526e-128	2.24474e-126
MMP14	-2.07887	7.40798e-128	2.44506e-126
GDF10	3.30289	8.3839e-128	2.7567e-126
WDR62	-2.05003	1.06102e-127	3.48215e-126
CEP55	-2.37805	1.75318e-127	5.72135e-126
COL4A1	-2.79019	2.4508e-127	7.96809e-126
IFT22	-1.0539	3.80482e-127	1.23472e-125
PDZD4	1.63519	3.84646e-127	1.24591e-125
KIF13A	1.19432	4.39856e-127	1.42209e-125
PDE2A	2.15707	5.87612e-127	1.89628e-125
JPH3	2.61776	6.43277e-127	2.07207e-125
EEF1AKMT3	-2.36924	9.935e-127	3.19426e-125
LTF	-5.27557	1.01062e-126	3.24331e-125
NCAPG	-2.49248	1.99991e-126	6.40634e-125
DIRAS3	-2.48543	2.72679e-126	8.71872e-125
CYTH1	1.01917	3.20529e-126	1.02299e-124
SELENOF	-1.10192	5.4458e-126	1.73488e-124
LCTL	-2.26637	6.19351e-126	1.96588e-124
TAS2R4	1.58845	7.65476e-126	2.42526e-124
GSAP	-1.65638	8.56163e-126	2.70765e-124
ACOT12	-3.09679	8.75838e-126	2.76485e-124
C6ORF141	-3.49224	9.28829e-126	2.92682e-124
CYP17A1	2.26681	9.44732e-126	2.97155e-124
PID1	1.5847	1.13316e-125	3.5578e-124
HJURP	-2.52768	1.28259e-125	4.01969e-124
C8ORF88	-1.8957	1.3765e-125	4.30626e-124
BIRC5	-2.78547	1.83069e-125	5.71687e-124
MCF2L2	2.09958	2.20368e-125	6.86933e-124
UBE2C	-2.75996	2.57463e-125	8.0113e-124
G0S2	-3.38991	3.66718e-125	1.13702e-123
FZD6	-1.75708	5.95986e-125	1.84131e-123
PLA2G5	-3.15678	7.00504e-125	2.15656e-123
TSPAN31	-2.30179	7.10319e-125	2.17906e-123
NXT1	-1.20329	7.14918e-125	2.18931e-123
HILPDA	-2.06176	7.28558e-125	2.22716e-123
KMT2A	1.07757	9.48137e-125	2.88825e-123
CASP8	-1.36452	1.12287e-124	3.41456e-123
MCM2	-1.66055	1.31762e-124	3.99976e-123
IL1RAP	-2.20038	1.44206e-124	4.36988e-123
FXYD2	2.46563	1.54826e-124	4.68355e-123
NDC80	-2.39514	3.74676e-124	1.1295e-122
PRELID1	-1.005	3.74683e-124	1.1295e-122
C9ORF64	-1.79203	4.60387e-124	1.38307e-122
CDK4	-2.43326	4.64203e-124	1.39213e-122
GNAO1	1.31692	5.21878e-124	1.5624e-122
C5ORF34	-1.26086	5.28449e-124	1.57935e-122
SGO1	-2.37834	5.48749e-124	1.63721e-122
SYDE1	-1.23975	5.95678e-124	1.77418e-122
SPINK8	-2.36564	7.46285e-124	2.21895e-122
YPEL4	1.79491	9.09886e-124	2.70078e-122
AK2	-1.01454	1.21064e-123	3.58736e-122
TOM1L1	-2.46036	1.3356e-123	3.95093e-122
GALNT13	2.41907	1.43605e-123	4.24084e-122
KCNIP2	2.5806	1.86907e-123	5.51027e-122
BTG3	-1.08649	2.19484e-123	6.45974e-122
GALNT5	-4.15209	3.45338e-123	1.01466e-121
MTMR7	1.79414	4.75985e-123	1.39382e-121
CLASP2	1.02138	4.91872e-123	1.43792e-121
HOXB4	-4.37271	5.569e-123	1.62529e-121
NCAPH	-2.08676	1.5313e-122	4.46156e-121
ATOH8	2.10695	3.08144e-122	8.91825e-121
SHANK2	2.41964	3.50206e-122	1.01188e-120
ARHGAP18	-1.58478	3.92031e-122	1.13084e-120
HOXC10	-5.72046	4.05102e-122	1.16661e-120
UNC80	1.87832	4.10814e-122	1.18111e-120
TPX2	-2.12764	4.67796e-122	1.34271e-120
CAV2	-1.89578	5.07247e-122	1.45116e-120
SMAD7	1.05442	7.00262e-122	2.00006e-120
ACAA2	-1.47095	9.4684e-122	2.69989e-120
SOX8	2.04633	1.13942e-121	3.24372e-120
PLOD3	-1.07488	1.61914e-121	4.59434e-120
C11ORF88	-3.79703	2.02796e-121	5.745e-120
DBF4	-1.24747	3.13907e-121	8.8638e-120
STK17A	-1.20638	4.35638e-121	1.22812e-119
LRRC15	-4.17356	8.81791e-121	2.48186e-119
HOXD10	-4.90137	1.02359e-120	2.87629e-119
GLP1R	3.63518	1.25377e-120	3.51743e-119
FBLIM1	-2.21553	1.85466e-120	5.19484e-119
PODNL1	-2.78972	2.11269e-120	5.89858e-119
FOXO4	1.19721	2.2291e-120	6.21362e-119
ARHGAP32	1.20377	2.43286e-120	6.77075e-119
HERC1	1.04342	2.6713e-120	7.42247e-119
ITGB3	-2.29353	3.14281e-120	8.71865e-119
TMBIM1	-1.54284	3.61644e-120	1.00007e-118
ITGA5	-1.93387	4.84903e-120	1.33667e-118
PRKCE	1.6034	5.6377e-120	1.54917e-118
LOXL4	-2.63918	6.27574e-120	1.72177e-118
PLOD1	-1.17705	6.73046e-120	1.84362e-118
SMS	-1.17268	2.26491e-119	6.19431e-118
MAPK10	1.19191	2.38532e-119	6.51338e-118
NSUN6	1.12148	3.54737e-119	9.6713e-118
TRAPPC5	1.27273	3.60673e-119	9.81776e-118
PC	1.09023	4.66148e-119	1.2669e-117
HOXB7	-3.19488	5.28971e-119	1.43316e-117
SPAG17	-3.69601	7.31026e-119	1.97752e-117
CHODL	-3.01285	9.38911e-119	2.53594e-117
GSDMD	-1.63315	1.00224e-118	2.70279e-117
RAD54L	-1.87955	1.46695e-118	3.94376e-117
UGCG	-1.09296	1.56418e-118	4.19866e-117
GRIA2	1.7971	1.99105e-118	5.32804e-117
HS3ST3B1	-3.1047	2.40344e-118	6.41188e-117
LRP1B	1.55645	2.88506e-118	7.68495e-117
YY2	-1.27373	3.16106e-118	8.40725e-117
MAP2K3	-1.09786	3.40657e-118	9.04638e-117
CENPI	-1.55017	3.87445e-118	1.02576e-116
SMAD9	1.39727	4.43378e-118	1.17205e-116
PDGFA	-1.84048	5.60575e-118	1.47961e-116
RBMS1	-1.32228	6.137e-118	1.61738e-116
NDRG2	1.59519	6.34595e-118	1.66992e-116
HMMR	-2.06176	1.4377e-117	3.77184e-116
BRCA1	-1.05196	1.76828e-117	4.63215e-116
COL4A2	-2.44218	1.80709e-117	4.7267e-116
ARHGAP11A	-1.73845	2.20499e-117	5.75879e-116
REPS2	2.07106	3.19491e-117	8.33168e-116
HMGB2	-1.17121	3.9723e-117	1.03126e-115
ELFN2	2.44167	4.97151e-117	1.28874e-115
NUAK2	-1.81686	5.21213e-117	1.3491e-115
ZBTB47	1.09703	5.82046e-117	1.50433e-115
GRIK4	1.16363	6.32404e-117	1.63205e-115
CHRNA1	-3.90699	6.43515e-117	1.65827e-115
2024-09-03	1.4646	8.91412e-117	2.29367e-115
ACVR2B	1.24539	1.01452e-116	2.60659e-115
ADGRB3	1.43065	1.07675e-116	2.76238e-115
OR51E1	-3.77162	1.13075e-116	2.89665e-115
CBX7	1.46029	1.43176e-116	3.66236e-115
HNRNPCL1	-2.98998	1.54491e-116	3.946e-115
SUMF2	-1.44437	1.55916e-116	3.97653e-115
CXCL8	-4.00787	1.64871e-116	4.19264e-115
TROAP	-2.54731	2.12048e-116	5.38447e-115
CCL20	-3.50778	2.58361e-116	6.53187e-115
TTK	-2.37819	2.92207e-116	7.37685e-115
ANXA2R	-1.57791	3.87125e-116	9.7448e-115
ABCC8	2.53669	6.79298e-116	1.70255e-114
CPA4	-2.91136	1.61419e-115	4.03407e-114
CCDC8	-2.45683	1.89495e-115	4.72894e-114
RTP5	2.85211	1.97289e-115	4.91639e-114
RINL	-1.55455	2.27952e-115	5.67238e-114
EMILIN2	-2.32582	3.39746e-115	8.43017e-114
MB21D1	-1.50263	4.82347e-115	1.19515e-113
FCGR2B	-3.18182	5.03251e-115	1.24517e-113
SATB1	1.3669	5.34553e-115	1.32074e-113
CAVIN1	-1.73935	7.01805e-115	1.73152e-113
LXN	-1.73973	7.94907e-115	1.95567e-113
SNAP91	2.39726	1.10022e-114	2.69919e-113
MAP1A	1.42759	1.53845e-114	3.76899e-113
SH3GL2	2.21916	1.61639e-114	3.95436e-113
PYGL	-1.71822	1.62966e-114	3.98122e-113
CASKIN1	1.78334	1.74841e-114	4.26535e-113
PEA15	1.04607	1.87727e-114	4.5669e-113
NET1	1.50151	2.19526e-114	5.31815e-113
CHCHD2	-1.6542	2.24333e-114	5.42705e-113
BEST4	-2.1062	2.39681e-114	5.78225e-113
TSTD1	-2.61029	2.55367e-114	6.15216e-113
USP54	1.44266	2.89421e-114	6.96291e-113
GSX2	-3.70783	2.97705e-114	7.15232e-113
CENPH	-1.36622	3.07883e-114	7.38664e-113
SPC24	-2.29678	4.29154e-114	1.0282e-112
FANCI	-1.53719	5.23235e-114	1.25188e-112
XRCC2	-1.60386	6.51192e-114	1.55588e-112
CLEC18C	-2.63921	8.28938e-114	1.97785e-112
PTPRT	2.54535	1.15872e-113	2.76093e-112
NRG3	1.98188	1.1658e-113	2.77401e-112
ECHDC2	-1.83881	1.6943e-113	4.02055e-112
SCAMP5	1.25187	2.60765e-113	6.17107e-112
LRIG1	1.30453	2.89721e-113	6.84702e-112
ZNF888	-1.11677	3.62357e-113	8.54042e-112
MCM6	-1.00688	3.85732e-113	9.07906e-112
AGTR1	-2.63641	4.27384e-113	1.00458e-111
STEAP1	-2.49023	4.42217e-113	1.03805e-111
APOBEC3C	-1.80216	5.25682e-113	1.23231e-111
ZNF483	1.27061	5.43109e-113	1.26974e-111
PURA	1.0619	7.38455e-113	1.7172e-111
ZMIZ1	1.07391	7.82041e-113	1.81613e-111
VOPP1	-1.98342	1.01333e-112	2.34699e-111
BOLA3	-1.04124	1.1844e-112	2.73955e-111
ORMDL2	-1.03367	1.31335e-112	3.03378e-111
ETV7	-2.24037	1.46508e-112	3.37531e-111
IL13RA2	-3.61791	1.77239e-112	4.07791e-111
DPPA4	-3.20628	1.83788e-112	4.223e-111
PLK4	-1.46834	2.05499e-112	4.71563e-111
MRPS15	-1.05657	2.89351e-112	6.63105e-111
PSPH	-1.66995	3.11232e-112	7.11376e-111
RGS22	-2.9514	3.61806e-112	8.25886e-111
HMGN2	-1.01848	3.94889e-112	9.00223e-111
ATP8A1	1.72856	4.85165e-112	1.10458e-110
ARL9	-2.69647	5.78695e-112	1.31408e-110
BCR	1.26666	9.54686e-112	2.1538e-110
2024-03-09	-2.33948	1.01418e-111	2.28506e-110
LSP1	-2.25418	1.07821e-111	2.42617e-110
TNR	2.41988	1.40193e-111	3.15053e-110
KSR2	2.82525	1.94243e-111	4.35957e-110
EMILIN1	-1.73711	2.03262e-111	4.5561e-110
NEK6	-1.35245	2.80129e-111	6.2549e-110
AQP5	-3.63779	2.93995e-111	6.5561e-110
MRPS12	-1.07624	2.95996e-111	6.59226e-110
TMEM121B	1.26735	3.45622e-111	7.68767e-110
PELI2	1.09423	4.18782e-111	9.30306e-110
TCEAL2	1.50874	4.56017e-111	1.01044e-109
HPSE2	3.46185	4.58358e-111	1.01433e-109
C14ORF132	1.47972	5.20203e-111	1.14973e-109
ARHGAP11B	-1.76739	5.30171e-111	1.17028e-109
MPZL3	-1.32922	6.79001e-111	1.4969e-109
SLC25A27	1.58374	7.06e-111	1.55445e-109
IDI1	1.05271	1.24965e-110	2.7445e-109
ANPEP	-2.09195	1.73929e-110	3.81503e-109
PDIA5	-1.58426	1.90303e-110	4.16892e-109
CHI3L2	-3.35802	2.09639e-110	4.58675e-109
NOS2	-2.94268	2.25464e-110	4.92679e-109
DMBX1	-4.15354	3.05855e-110	6.66672e-109
CNRIP1	1.00073	3.1294e-110	6.8126e-109
HGD	-3.09497	4.12071e-110	8.92597e-109
ALDH3A1	-2.68529	5.96827e-110	1.28959e-108
TUBB6	-1.9964	6.64318e-110	1.43187e-108
DST	1.20631	7.1283e-110	1.53263e-108
FLRT1	1.80738	7.37154e-110	1.58297e-108
SKA3	-2.11008	1.61713e-109	3.46408e-108
ARFGEF3	1.77973	1.78342e-109	3.8156e-108
LINC00672	1.85581	1.96773e-109	4.1996e-108
TMEM159	-1.52593	2.29585e-109	4.88789e-108
SERPINB8	-1.33632	3.08296e-109	6.55563e-108
CACNG2	3.22354	3.63627e-109	7.72275e-108
GGACT	-1.65592	3.67865e-109	7.80322e-108
WASF3	1.28721	3.73656e-109	7.91642e-108
ADAM19	-1.81946	3.74657e-109	7.92796e-108
AKAP11	1.04392	5.06726e-109	1.07096e-107
GRK3	1.26272	5.20707e-109	1.09917e-107
C1RL	-1.95162	6.37663e-109	1.3428e-107
FKBP10	-1.46714	7.04389e-109	1.48152e-107
LAMB1	-2.08662	7.15504e-109	1.50308e-107
KIAA1524	-1.14726	7.33308e-109	1.53862e-107
HASPIN	-2.09329	7.66148e-109	1.60559e-107
RUSC2	1.08639	7.93734e-109	1.6594e-107
LRRC8A	1.24614	9.25211e-109	1.93195e-107
TMEM165	-1.12603	1.33202e-108	2.77807e-107
RFC3	-1.04893	1.43678e-108	2.99298e-107
FUT9	1.87473	1.52499e-108	3.17292e-107
FUCA2	-1.42194	1.56178e-108	3.24559e-107
HEBP2	-1.03572	1.64312e-108	3.41054e-107
B3GNT5	-1.79956	1.98896e-108	4.12348e-107
NACA2	-2.20496	2.35695e-108	4.88058e-107
SLC16A3	-1.89859	2.67387e-108	5.53024e-107
LRRC36	-2.07723	3.61338e-108	7.46451e-107
OLFML2A	-1.5776	4.2695e-108	8.80945e-107
RASEF	-2.88076	4.34718e-108	8.95911e-107
SPP1	-2.59024	5.25227e-108	1.08116e-106
LRRC4	1.2504	5.57984e-108	1.14723e-106
PIMREG	-2.53823	6.30419e-108	1.2931e-106
WDR76	-1.30329	6.95362e-108	1.42463e-106
NMNAT2	2.0947	7.27556e-108	1.48884e-106
DOPEY1	1.08234	8.06076e-108	1.64758e-106
CCZ1	-1.09284	8.42692e-108	1.7204e-106
DSCAML1	2.0993	8.71243e-108	1.7766e-106
FANCA	-1.44856	9.23653e-108	1.88127e-106
STAR	1.88589	1.36191e-107	2.76097e-106
ADM	-2.86916	1.75551e-107	3.55476e-106
MYCBP2	1.16843	2.37371e-107	4.78983e-106
MYOD1	4.65494	2.91815e-107	5.88162e-106
CABP4	-1.5365	3.37077e-107	6.77817e-106
DLGAP1	1.80378	3.4204e-107	6.87003e-106
RHOD	-2.72015	3.73359e-107	7.49043e-106
OLFML1	-1.94433	5.29206e-107	1.05805e-105
CENPM	-1.79981	5.76611e-107	1.1515e-105
TCF23	-3.51607	6.38375e-107	1.27338e-105
FEZF1	-3.89763	6.81382e-107	1.35761e-105
KCNJ11	2.36927	8.2848e-107	1.64881e-105
SPATS2L	-1.08012	9.27696e-107	1.84415e-105
FOXM1	-2.16742	9.39657e-107	1.8658e-105
RNF150	1.35179	9.43283e-107	1.87086e-105
FAM111A	-1.15578	1.14142e-106	2.25868e-105
WDHD1	-1.13207	1.16928e-106	2.30857e-105
SELL	2.95424	1.37448e-106	2.71063e-105
KANTR	1.19987	1.53761e-106	3.02889e-105
PTPN22	-2.36653	1.7052e-106	3.35524e-105
TSPYL2	1.48232	1.7228e-106	3.38602e-105
CBX6	1.03803	2.44359e-106	4.78646e-105
IQGAP1	-1.34725	2.5746e-106	5.03175e-105
FAM92B	-4.70619	2.62033e-106	5.11538e-105
CLEC5A	-3.34213	2.69149e-106	5.2484e-105
FABP7	-2.26387	2.84399e-106	5.53958e-105
STC1	-3.23267	3.99756e-106	7.76912e-105
CEP135	-1.13391	4.69028e-106	9.10522e-105
CKAP2L	-2.29276	5.44389e-106	1.05329e-104
IGF2BP1	-4.01784	5.94363e-106	1.14743e-104
DYRK3	-1.29334	6.32065e-106	1.21886e-104
TWIST1	-2.31218	7.01841e-106	1.35192e-104
RGR	2.58323	7.43958e-106	1.43146e-104
VPS13D	1.3316	8.46614e-106	1.62718e-104
MAPK8IP2	1.57494	9.67402e-106	1.85728e-104
HOXC6	-4.30662	1.20898e-105	2.31852e-104
USH1C	2.95042	1.2308e-105	2.35777e-104
SSTR1	3.0564	1.23648e-105	2.36604e-104
POLR2L	-1.14165	1.25841e-105	2.40536e-104
APOBEC3B	-2.05947	1.31684e-105	2.51428e-104
SEMA3F	-1.99006	1.48649e-105	2.83508e-104
RNF135	-1.41181	1.57186e-105	2.99136e-104
MCM8	-1.05311	1.6575e-105	3.15087e-104
RUNX1T1	1.47191	2.27142e-105	4.30851e-104
FAM156B	-2.3392	4.79718e-105	9.05013e-104
AFAP1L1	-1.6483	4.85815e-105	9.15522e-104
AMZ1	1.95676	4.9439e-105	9.30673e-104
F11R	-1.35777	6.45171e-105	1.2132e-103
GDAP1	1.06645	6.61135e-105	1.24054e-103
RUBCNL	-1.81823	7.16787e-105	1.34346e-103
CENPW	-1.59169	7.17529e-105	1.34346e-103
SERPING1	-2.14254	1.17312e-104	2.18472e-103
FANCB	-1.23329	1.23507e-104	2.29763e-103
HIPK2	1.29242	1.3343e-104	2.47693e-103
SSTR5	2.85277	1.50576e-104	2.79224e-103
TMEM151B	2.39564	1.59296e-104	2.95079e-103
RCAN1	-1.49373	1.63828e-104	3.03151e-103
ADCY5	1.52421	1.83725e-104	3.39609e-103
GTSE1	-2.1248	2.35475e-104	4.34342e-103
AOX1	-2.40656	2.38804e-104	4.40017e-103
SP100	-1.52059	2.57608e-104	4.7316e-103
ARNTL2	-1.5173	2.73214e-104	5.00767e-103
CALN1	2.80482	3.85814e-104	7.06404e-103
RMI2	-1.69306	4.48785e-104	8.20838e-103
FANCD2	-1.46906	4.98444e-104	9.10708e-103
DNAJC22	-1.72197	5.40139e-104	9.85853e-103
ISG20	-1.83393	5.92464e-104	1.08022e-102
CRISPLD1	-1.54198	9.00879e-104	1.6374e-102
CXCL11	-3.20573	1.0769e-103	1.95529e-102
ZNF385C	1.22244	1.19912e-103	2.17491e-102
CYTL1	-2.10031	1.8807e-103	3.40405e-102
TFRC	-1.3199	1.8994e-103	3.43432e-102
IGFBP7	-1.59151	2.39035e-103	4.31753e-102
TIFA	-1.47613	2.49804e-103	4.50736e-102
CUL7	-1.09049	3.29855e-103	5.94559e-102
DSG2	-3.83403	5.10248e-103	9.17814e-102
MSR1	-2.28489	5.74979e-103	1.03318e-101
CDK1	-2.10362	5.94217e-103	1.06665e-101
PDE6C	1.45196	7.733e-103	1.38525e-101
KCNJ9	2.06081	8.43655e-103	1.50973e-101
USP27X	1.00097	9.26968e-103	1.65541e-101
NIPSNAP2	-1.66687	9.91556e-103	1.76894e-101
HIST2H2AC	-2.06573	1.18669e-102	2.11488e-101
PRR11	-1.29119	1.55866e-102	2.76647e-101
APOBEC3D	-2.08189	1.61817e-102	2.86916e-101
PRKCA	1.03405	1.92701e-102	3.40635e-101
CPQ	-1.52704	2.15612e-102	3.80746e-101
SCG3	1.91409	2.27021e-102	4.00487e-101
CDC45	-2.24735	2.54074e-102	4.47303e-101
MCAM	-1.43066	3.07462e-102	5.40202e-101
OTUD7A	1.49222	3.5537e-102	6.23745e-101
MAB21L2	-4.82437	3.59655e-102	6.30629e-101
CUX2	2.85958	3.60869e-102	6.3212e-101
HECTD4	1.03184	3.61901e-102	6.3329e-101
CHGB	2.43461	3.92613e-102	6.85654e-101
COL6A1	-1.55905	6.59044e-102	1.1452e-100
PDGFRL	-1.97612	7.00062e-102	1.21405e-100
HIST2H2AA3	-3.87742	7.08225e-102	1.22698e-100
SRGAP3	1.02695	7.50975e-102	1.29975e-100
CEP112	-1.27597	8.44759e-102	1.46061e-100
TDO2	-2.67667	1.00139e-101	1.72799e-100
ASPM	-2.40978	1.1396e-101	1.96454e-100
TXLNB	-2.34081	1.63281e-101	2.8092e-100
BGN	-1.86844	1.71774e-101	2.9524e-100
EVA1C	-1.64007	1.76352e-101	3.02811e-100
RUNDC3A	1.75552	1.77868e-101	3.05112e-100
CTTNBP2	1.45823	1.85481e-101	3.17857e-100
NKD1	1.81057	2.4726e-101	4.23311e-100
MMP2	-1.68677	3.34488e-101	5.7096e-100
CADM2	1.54339	4.66791e-101	7.95235e-100
PELI3	1.16424	5.04882e-101	8.59288e-100
PXDNL	-2.12846	5.13298e-101	8.72757e-100
TPRG1	-1.75292	5.30358e-101	9.00884e-100
VGLL2	-4.47152	5.53055e-101	9.38521e-100
ABCC3	-3.51709	5.54044e-101	9.39283e-100
CHST15	1.13113	6.06972e-101	1.02801e-99
KIF14	-2.07328	6.18846e-101	1.0471e-99
DHRS13	-1.12957	6.2436e-101	1.0554e-99
C11ORF63	-2.44418	8.31662e-101	1.40446e-99
PRAME	-4.15228	1.03034e-100	1.73829e-99
RAB38	-1.95997	1.69773e-100	2.85593e-99
SNRPD2	-1.08383	2.01336e-100	3.38034e-99
EFNB2	-1.47973	2.13797e-100	3.5861e-99
GRAMD1B	1.46374	3.71491e-100	6.20126e-99
KHDRBS2	2.55445	5.6497e-100	9.42194e-99
KCNE4	-2.12397	6.06023e-100	1.00872e-98
KIF3C	1.29724	7.21066e-100	1.1945e-98
TNFAIP8	-1.93351	7.88061e-100	1.30424e-98
BCL7A	1.26223	8.0501e-100	1.33102e-98
VKORC1	-1.29612	8.66915e-100	1.43201e-98
TRIM61	-1.99869	9.77031e-100	1.61238e-98
SNRPG	-1.00247	1.06774e-99	1.76041e-98
MAP3K7CL	-2.308	1.62232e-99	2.66716e-98
ATP5J2	-1.14689	1.72882e-99	2.83958e-98
NAP1L2	1.85172	1.9614e-99	3.21855e-98
CYP2E1	1.84833	2.02915e-99	3.32658e-98
ESCO2	-2.18187	2.19697e-99	3.59831e-98
BRIP1	-1.98748	2.2405e-99	3.66615e-98
CAPG	-1.82672	3.19658e-99	5.22568e-98
SLC2A4	2.02226	3.33784e-99	5.45149e-98
HOXB13	-5.14169	3.61971e-99	5.9063e-98
AC011005.1	-1.7079	4.59097e-99	7.4771e-98
GNG12	-1.76811	7.63037e-99	1.23808e-97
EMILIN3	-3.30035	8.01194e-99	1.29758e-97
GLRX	-1.37519	8.26866e-99	1.33791e-97
ADPRH	-1.25493	9.24662e-99	1.49337e-97
CLDN23	-1.94398	1.09707e-98	1.76853e-97
LMNB1	-1.48241	1.38783e-98	2.2331e-97
MACC1	-2.39927	1.47486e-98	2.37096e-97
AMER2	1.63831	1.56929e-98	2.52042e-97
PARP12	-1.41968	1.62131e-98	2.59917e-97
MCEMP1	-3.85247	1.62052e-98	2.59917e-97
OTX1	-2.53656	1.7007e-98	2.72393e-97
RAB27A	-1.3152	1.71914e-98	2.75094e-97
PPP1R36	-1.79111	1.72381e-98	2.75588e-97
SLC1A4	1.38626	2.37934e-98	3.7969e-97
H3F3C	-1.73093	2.39461e-98	3.81777e-97
G6PC2	3.72149	2.7621e-98	4.39964e-97
TTC12	-1.86362	2.80769e-98	4.46816e-97
ITGA7	-1.55433	2.87951e-98	4.57827e-97
CFH	-1.9984	2.97102e-98	4.71945e-97
HIST1H2BK	-1.69658	3.03524e-98	4.81705e-97
HIST1H2BJ	-1.98564	3.34462e-98	5.30322e-97
SERPINE1	-3.07966	3.47741e-98	5.50373e-97
MGAT4C	2.37272	4.2826e-98	6.76582e-97
HIST2H2AA4	-3.85811	4.66181e-98	7.35821e-97
VMP1	-1.03013	4.99118e-98	7.87095e-97
MBOAT1	-1.60661	5.0346e-98	7.93223e-97
CA9	-3.41379	6.30148e-98	9.90135e-97
PPM1M	-1.0897	6.71178e-98	1.05365e-96
TIMELESS	-1.24372	8.07033e-98	1.26578e-96
TRIP6	-1.43934	1.01029e-97	1.58031e-96
GPR158	1.68405	1.5176e-97	2.36533e-96
TWSG1	-1.1237	1.55661e-97	2.42397e-96
NDUFA4L2	-1.77215	1.69284e-97	2.63374e-96
CCDC85A	2.11911	1.70096e-97	2.64402e-96
AGR3	-4.87207	1.74228e-97	2.70582e-96
ADAMTS20	3.45749	1.85555e-97	2.87916e-96
IQGAP3	-2.09603	2.02034e-97	3.12928e-96
ORC6	-1.44741	2.17654e-97	3.36822e-96
CLCF1	-2.47621	2.36527e-97	3.65703e-96
RACGAP1	-1.15973	2.59157e-97	4.00336e-96
SCN3B	2.30011	3.72135e-97	5.73331e-96
THBS1	-2.81706	4.69201e-97	7.21599e-96
STX1B	1.79401	5.3586e-97	8.21211e-96
NDST4	3.38267	5.52649e-97	8.46195e-96
PTGIR	-1.79122	5.91301e-97	9.03786e-96
SP140L	-1.45242	6.28418e-97	9.59676e-96
SPRY2	-1.3025	7.22876e-97	1.10296e-95
TNFRSF14	-1.40533	7.45375e-97	1.13629e-95
CDH20	1.49478	1.00127e-96	1.52105e-95
TRAF5	-1.24044	1.07507e-96	1.63032e-95
FO681492.1	1.63796	1.08157e-96	1.63875e-95
FRRS1	-1.82271	1.27404e-96	1.92701e-95
DDIT4L	-3.17916	1.58157e-96	2.39008e-95
AURKB	-2.43799	1.76005e-96	2.65749e-95
ZMYND10	-2.30573	1.80185e-96	2.71824e-95
KIF21B	1.62817	2.20363e-96	3.32149e-95
MYD88	-1.30454	2.26483e-96	3.41077e-95
TUBA1B	-1.11393	2.56595e-96	3.86091e-95
SPRY4	-2.30989	2.76419e-96	4.1556e-95
CD300E	-2.93763	3.24792e-96	4.87861e-95
TRIM6	-1.7295	3.67132e-96	5.50983e-95
MOCOS	-2.03833	3.68127e-96	5.52001e-95
PLAU	-2.51821	4.19056e-96	6.27826e-95
FRMPD1	1.7153	4.32354e-96	6.47192e-95
HOXA5	-4.54908	4.99917e-96	7.47041e-95
WT1	-4.32804	5.46679e-96	8.16218e-95
BRCA2	-1.51381	5.98544e-96	8.92888e-95
CXCL10	-3.4051	6.20718e-96	9.25173e-95
SEMA6B	1.47402	6.50428e-96	9.68625e-95
GNS	-1.05664	6.65603e-96	9.90377e-95
PBK	-2.38111	6.95013e-96	1.03325e-94
FAM19A3	-2.69041	8.61879e-96	1.27914e-94
POLQ	-1.84019	1.13798e-95	1.6846e-94
TCTEX1D1	-3.36418	1.26977e-95	1.87649e-94
CHIC2	-1.38488	1.36783e-95	2.0197e-94
C17ORF53	-1.17595	1.96378e-95	2.89474e-94
NRM	-1.21989	1.97942e-95	2.91533e-94
TMEM100	2.02158	1.98114e-95	2.91539e-94
KIF1A	1.44076	2.04152e-95	3.00171e-94
TRIM17	1.63324	2.23953e-95	3.29007e-94
TES	-1.42636	2.66045e-95	3.89527e-94
TMEM51	-1.08415	3.86402e-95	5.63849e-94
ALCAM	1.13593	4.83754e-95	7.04725e-94
LRRTM3	1.45734	7.69522e-95	1.11915e-93
PPP3CB	1.07449	7.84395e-95	1.13983e-93
S100A13	-1.80921	1.11968e-94	1.62028e-93
SCNN1G	-3.21079	1.8783e-94	2.71129e-93
CCT6A	-1.33286	1.9116e-94	2.75708e-93
ULK4	-1.08877	1.9273e-94	2.77742e-93
RPS6KA5	1.19504	2.03798e-94	2.93448e-93
HMGN5	1.2793	2.15405e-94	3.09905e-93
LRGUK	-1.78839	2.3667e-94	3.39937e-93
MPP4	-2.3563	2.43333e-94	3.49218e-93
ENPEP	-1.90494	2.48866e-94	3.56865e-93
DCTD	-1.26419	2.6833e-94	3.84459e-93
C2ORF66	-1.96048	3.45052e-94	4.93167e-93
TGFBI	-2.49769	4.086e-94	5.83513e-93
ABLIM3	1.49329	4.78928e-94	6.83385e-93
MFAP2	-3.04328	5.25725e-94	7.48932e-93
CHRNA4	2.27027	5.32917e-94	7.58556e-93
HIST1H1B	-3.41319	5.64553e-94	8.0293e-93
ALDH6A1	1.07723	6.70235e-94	9.52456e-93
RPL39L	-2.15492	1.06095e-93	1.50156e-92
PSD	2.04226	1.18064e-93	1.66283e-92
RAPGEF4	1.80728	1.37036e-93	1.92537e-92
FCHSD1	-1.25218	1.42524e-93	2.00086e-92
PQLC3	-1.15787	1.72266e-93	2.41449e-92
SH2D2A	-2.09026	1.84188e-93	2.57744e-92
FAM72D	-1.50876	2.05046e-93	2.86702e-92
ZBED6CL	-2.08971	2.36304e-93	3.29877e-92
ARL4C	-1.67109	2.42749e-93	3.38603e-92
SNAI2	-2.12964	3.24618e-93	4.52074e-92
MTSS1L	1.11917	3.45522e-93	4.80801e-92
PRDM13	-4.86628	3.83443e-93	5.33142e-92
EPOP	1.33277	4.74371e-93	6.58516e-92
PLEKHM3	1.05458	4.75889e-93	6.60097e-92
F3	-1.8107	5.47923e-93	7.58804e-92
NAP1L5	1.02953	5.53889e-93	7.66456e-92
RASGRF1	2.42204	6.162e-93	8.52002e-92
GABRB3	2.22998	6.17197e-93	8.52703e-92
F2RL2	-2.96375	7.37316e-93	1.01785e-91
CCDC150	-1.35764	9.14776e-93	1.26183e-91
ITGA4	-1.88056	9.77872e-93	1.34779e-91
S100A16	-1.41494	1.19134e-92	1.64071e-91
GNG5	-1.67629	2.1888e-92	3.0049e-91
KCTD14	-1.61557	2.90164e-92	3.97411e-91
CAVIN3	-2.17411	3.04615e-92	4.16875e-91
EHD2	-1.36548	3.63483e-92	4.96266e-91
TET1	1.46671	7.5602e-92	1.02736e-90
MOXD1	-3.36217	1.02554e-91	1.39253e-90
DACH2	2.78929	1.11852e-91	1.5176e-90
OMG	1.36754	1.15416e-91	1.56473e-90
SERP2	1.02601	1.29565e-91	1.75382e-90
TCEA3	-2.12137	1.33225e-91	1.80196e-90
KCNE3	-1.69896	1.34317e-91	1.81532e-90
HK3	-2.02191	1.34724e-91	1.8194e-90
SYNGR1	1.45536	1.56397e-91	2.11045e-90
SGMS2	-1.88606	1.71209e-91	2.30496e-90
TNFRSF1A	-1.40483	1.99306e-91	2.67494e-90
IL2RA	-3.89794	2.50335e-91	3.35206e-90
ITGA3	-1.76251	3.34758e-91	4.47906e-90
RDH5	-1.61835	4.24742e-91	5.67432e-90
CYP2A6	1.74927	4.74918e-91	6.33491e-90
ADAMTSL4	-1.59115	4.75728e-91	6.34086e-90
PCDHB1	-1.9794	5.1876e-91	6.90912e-90
ZNF540	1.03072	5.41444e-91	7.20572e-90
CDCA7	-1.54955	5.71259e-91	7.59669e-90
HOXB9	-4.2107	6.36354e-91	8.45588e-90
EPHB4	-1.19094	6.57629e-91	8.73191e-90
PLS3	-1.24541	7.58319e-91	1.00535e-89
FAM111B	-2.19436	8.03515e-91	1.06446e-89
LILRA5	-2.74933	9.80956e-91	1.29558e-89
BUB1B	-2.27168	1.18094e-90	1.55734e-89
HIST2H4B	-3.26419	1.19801e-90	1.57865e-89
SLC25A48	2.33835	1.912e-90	2.51379e-89
ADM2	-2.40412	2.26747e-90	2.97888e-89
REEP4	-1.03355	2.71137e-90	3.55668e-89
IL9	3.07219	3.2247e-90	4.22368e-89
FAM72A	-1.16648	3.99658e-90	5.23074e-89
PIPOX	-1.74685	4.14622e-90	5.42251e-89
UQCRHL	-1.43453	4.84094e-90	6.32157e-89
CROT	-1.07929	5.06085e-90	6.60378e-89
TRIM5	-1.23081	5.47128e-90	7.13399e-89
KIAA1549L	1.52185	7.63486e-90	9.94017e-89
F8A3	-2.57228	8.02826e-90	1.04445e-88
DOK6	2.10347	8.18113e-90	1.06355e-88
BST1	-1.48307	9.60168e-90	1.24543e-88
ZDHHC12	-1.31285	9.85402e-90	1.2772e-88
DIAPH3	-1.34497	1.0513e-89	1.36161e-88
MRPS17	-1.5029	1.2935e-89	1.67032e-88
HIP1R	1.61115	1.32974e-89	1.71584e-88
HLF	1.66906	1.39467e-89	1.79829e-88
IFITM3	-1.67141	1.47452e-89	1.89984e-88
C19ORF48	-1.0273	1.47723e-89	1.90192e-88
PLK3	-1.17809	1.53053e-89	1.96908e-88
RANBP17	2.07926	1.57638e-89	2.02658e-88
ALDOC	1.60186	1.73701e-89	2.23143e-88
ATF5	-1.14246	2.60951e-89	3.34733e-88
MEIS1	-1.20807	2.63544e-89	3.3781e-88
FAM19A2	2.20559	2.73739e-89	3.5062e-88
SLC14A2	2.88532	2.76265e-89	3.53595e-88
TNC	-1.80229	2.98175e-89	3.81357e-88
LAMA2	-1.62434	3.08183e-89	3.93868e-88
JAG1	-1.34731	3.20005e-89	4.08376e-88
ZAR1	-3.01518	3.29089e-89	4.19661e-88
ULBP1	-2.69852	3.73415e-89	4.75489e-88
SYT15	1.5262	4.33946e-89	5.51758e-88
CDCP1	-1.88048	5.26186e-89	6.68065e-88
SPTBN2	1.64914	5.72513e-89	7.24767e-88
PPP1R3F	1.03052	6.06253e-89	7.66921e-88
RIPPLY2	1.74475	6.63888e-89	8.38611e-88
BCL2L2	1.01988	7.40534e-89	9.34749e-88
CCDC194	-2.9209	7.87903e-89	9.93101e-88
PDE8B	1.39268	8.32072e-89	1.04725e-87
NUTM2D	1.25831	8.40353e-89	1.05691e-87
FAM159A	-1.70179	1.00482e-88	1.26193e-87
SWAP70	-1.17038	1.43817e-88	1.80098e-87
SAMD11	2.01815	1.7922e-88	2.24108e-87
PLOD2	-1.32325	2.15262e-88	2.68598e-87
SFRP2	3.11951	2.17649e-88	2.71383e-87
SLC16A4	-1.53951	2.19572e-88	2.73584e-87
CENPS	-1.24263	2.33484e-88	2.9071e-87
CRYZ	-1.23564	2.48029e-88	3.08599e-87
TMCC2	1.33565	2.59964e-88	3.22987e-87
FBXO5	-1.1438	2.63293e-88	3.2689e-87
VSTM1	-3.074	3.15788e-88	3.90392e-87
ESPL1	-2.07059	4.09356e-88	5.05706e-87
IL7	-1.59659	4.34977e-88	5.36976e-87
PPP2R5A	1.06278	4.73168e-88	5.83708e-87
C1ORF189	-2.84943	5.45827e-88	6.72864e-87
JAKMIP3	1.70105	6.15845e-88	7.58641e-87
ASIC1	1.36848	7.92736e-88	9.75856e-87
HIST2H4A	-2.01874	8.46807e-88	1.04168e-86
MN1	1.6864	8.95912e-88	1.10131e-86
GRIA4	1.64718	8.99715e-88	1.1052e-86
GLI1	-2.54666	9.46277e-88	1.16076e-86
KCNK3	2.2853	1.29248e-87	1.58097e-86
CEACAM1	-1.74146	1.38085e-87	1.6867e-86
RDH10	-1.92082	1.5571e-87	1.89931e-86
ACSS3	-1.80123	1.56086e-87	1.90256e-86
PGK1	-1.06374	1.94203e-87	2.36386e-86
GPR61	1.82347	2.30137e-87	2.79735e-86
FNDC11	-2.35682	2.56172e-87	3.11163e-86
NMI	-1.33385	2.68889e-87	3.26382e-86
CDH6	-1.34438	2.86877e-87	3.47973e-86
CBFA2T3	1.37953	3.52564e-87	4.26758e-86
CATSPER1	-1.95995	4.63122e-87	5.60191e-86
EDN2	-3.58505	4.79785e-87	5.79943e-86
DNAH9	-1.86601	6.11073e-87	7.37613e-86
AJAP1	2.19313	9.00693e-87	1.08495e-85
HDC	-3.59211	9.02802e-87	1.08674e-85
ANGPT2	-2.07829	9.97012e-87	1.19931e-85
ROR1	-1.72864	1.18589e-86	1.42454e-85
SETD9	-1.04672	1.2597e-86	1.51217e-85
LCNL1	2.41323	1.38848e-86	1.6656e-85
IGFBP3	-2.44525	1.42291e-86	1.70456e-85
CMYA5	-2.13623	1.55219e-86	1.85814e-85
TFPI2	-2.87144	1.95422e-86	2.3378e-85
GPR156	-1.62153	2.18858e-86	2.61637e-85
C1ORF54	-1.3422	2.51531e-86	3.00283e-85
MICAL3	1.16258	3.14245e-86	3.74382e-85
FAM57B	1.59423	3.46007e-86	4.11658e-85
RIPPLY3	-2.85951	3.54062e-86	4.20667e-85
PPP1R3B	-1.30109	3.72215e-86	4.41932e-85
TRAIP	-1.13828	4.43206e-86	5.25503e-85
UNC5A	1.92814	5.31135e-86	6.2933e-85
CDR2	-1.00792	5.34543e-86	6.32936e-85
GOLGA6L2	3.32423	5.72845e-86	6.77828e-85
HOXB5	-4.26272	6.66465e-86	7.86998e-85
SMOC1	2.31095	6.86937e-86	8.10623e-85
ZNF600	-1.12473	7.02303e-86	8.28193e-85
TULP1	-2.6943	7.07397e-86	8.33636e-85
ZNF816	-1.00039	7.18888e-86	8.46604e-85
SHD	2.12016	7.7879e-86	9.15907e-85
MYL6	-1.0797	8.5298e-86	1.0018e-84
NFKBIZ	-1.69337	9.18752e-86	1.07832e-84
MFSD6	1.08417	9.62717e-86	1.12916e-84
KCNK12	2.22179	1.14725e-85	1.34378e-84
CCER2	-2.07428	1.40134e-85	1.64031e-84
CNN3	-1.1363	1.58393e-85	1.85029e-84
VAMP5	-1.5096	2.09713e-85	2.44815e-84
KNTC1	-1.10759	2.16991e-85	2.53141e-84
SQOR	-1.53219	2.30543e-85	2.68772e-84
TNFSF14	-2.73558	2.33299e-85	2.71802e-84
DUSP6	-1.5276	2.59539e-85	3.02171e-84
SETSIP	-1.68287	3.61024e-85	4.20044e-84
PON1	2.13542	3.67182e-85	4.26923e-84
RAG1	-1.09478	3.71087e-85	4.30887e-84
FAM46B	-2.38204	3.74865e-85	4.34983e-84
FAM196B	1.93526	3.95911e-85	4.59099e-84
TREM1	-3.18412	4.31015e-85	4.99472e-84
LPIN3	-1.91794	4.99395e-85	5.77942e-84
ALOX5AP	-2.02198	6.35965e-85	7.3404e-84
SYN3	1.85636	6.63738e-85	7.65588e-84
SP8	-3.66393	6.88576e-85	7.93711e-84
PTF1A	2.44861	8.4032e-85	9.67982e-84
MYH7	2.05864	9.77617e-85	1.1239e-83
CCNE1	-1.06151	1.02612e-84	1.17811e-83
GPR39	-2.08367	1.09755e-84	1.25929e-83
DTL	-1.91919	1.13944e-84	1.30562e-83
CA2	-1.61722	1.22678e-84	1.40385e-83
C8ORF76	-1.03843	1.23691e-84	1.41452e-83
HOXB8	-5.3699	1.55191e-84	1.77125e-83
LRRTM4	1.83088	1.55655e-84	1.77539e-83
SLC7A14	2.18485	1.64589e-84	1.87483e-83
RAB7B	-1.5585	1.94869e-84	2.21829e-83
CDCA3	-1.38974	3.5778e-84	4.06216e-83
ADARB2	2.26065	3.63498e-84	4.12438e-83
NRSN1	1.94077	3.70815e-84	4.20466e-83
SCN11A	1.42141	3.71492e-84	4.2096e-83
KIF15	-1.45311	3.90392e-84	4.42088e-83
MEGF11	1.84468	3.92567e-84	4.44262e-83
IL1RAPL1	1.79228	6.37521e-84	7.17273e-83
AC013470.2	-4.12438	6.3993e-84	7.19518e-83
PPCS	-1.22325	7.01186e-84	7.87374e-83
POTEM	-2.2635	7.11796e-84	7.98773e-83
ZC3H12B	1.76314	7.7012e-84	8.63667e-83
NCAM2	1.23043	7.93841e-84	8.89695e-83
CNTN3	2.46578	9.33053e-84	1.0437e-82
TUBA1A	-1.03622	9.87396e-84	1.10165e-82
SHROOM3	-2.04595	1.02301e-83	1.14065e-82
OTOS	-3.19656	1.34845e-83	1.50159e-82
FCN3	-2.12189	1.42655e-83	1.58654e-82
AFF2	2.31365	2.13805e-83	2.37177e-82
SPAG5	-1.30175	3.08958e-83	3.41859e-82
AQP9	-2.88095	3.9723e-83	4.38694e-82
UPK2	1.57856	4.27917e-83	4.71984e-82
TMEM158	-1.8648	5.71407e-83	6.29452e-82
ASPN	-2.13277	7.41077e-83	8.15325e-82
GARNL3	1.06446	1.07696e-82	1.18337e-81
ZNF850	-1.04166	1.27411e-82	1.39558e-81
CENPF	-1.96906	1.40906e-82	1.54146e-81
PCDH15	2.37177	1.62267e-82	1.7718e-81
ADHFE1	1.32043	1.64317e-82	1.79306e-81
RAB6B	1.16002	1.68448e-82	1.83583e-81
KLHL4	-1.85986	1.75455e-82	1.91099e-81
CDH18	2.46402	1.94869e-82	2.12112e-81
SPOCK2	1.18248	2.18077e-82	2.37077e-81
KHNYN	-1.23548	2.64838e-82	2.87552e-81
AP1S3	-1.25256	6.75291e-82	7.29113e-81
FASN	1.01911	7.19433e-82	7.76292e-81
AMER3	2.67939	1.11479e-81	1.20215e-80
FAXC	1.17334	1.1462e-81	1.23526e-80
NECTIN1	1.20023	1.17689e-81	1.26754e-80
STOX1	1.89523	1.64577e-81	1.77145e-80
ZC3HAV1L	-1.73711	1.78241e-81	1.91379e-80
TOP2A	-2.27193	2.36312e-81	2.53416e-80
FAM20A	-2.18088	2.47616e-81	2.65375e-80
BSN	1.82348	2.54629e-81	2.72723e-80
VAMP2	1.03607	2.59298e-81	2.77382e-80
PNMA8B	1.61256	3.03032e-81	3.2337e-80
TGFB1I1	-1.30447	3.14679e-81	3.35594e-80
SAT1	-1.17594	3.16424e-81	3.37247e-80
ELF5	-3.10546	3.22437e-81	3.43445e-80
ANKRD36C	1.14462	5.42893e-81	5.76149e-80
LOXL2	-1.92963	6.98086e-81	7.39495e-80
MX1	-1.93429	7.20184e-81	7.61975e-80
HGNC:24955	2.30876	8.12982e-81	8.59636e-80
DLL1	1.61951	1.04165e-80	1.09875e-79
WDR72	-3.1534	1.2032e-80	1.26685e-79
TMEM270	-3.64848	1.33288e-80	1.4017e-79
FHL3	-1.06157	1.52984e-80	1.60688e-79
NUP62CL	-2.6296	1.53815e-80	1.6127e-79
DOCK3	1.35047	1.66626e-80	1.74596e-79
SKAP2	-1.56065	1.7491e-80	1.82946e-79
RGS11	1.64178	1.8448e-80	1.92839e-79
P2RX6	1.47515	1.92595e-80	2.01201e-79
TMEM255B	-1.23821	1.94264e-80	2.02822e-79
FAM222A	1.52476	2.03778e-80	2.12629e-79
HSPB1	-1.54965	2.79305e-80	2.90912e-79
SNAI1	-1.98857	2.81165e-80	2.92674e-79
ATP5L2	-2.35404	3.02135e-80	3.14314e-79
ABCA13	-2.56077	3.77217e-80	3.91253e-79
FN1	-1.7758	4.85063e-80	5.02214e-79
CLEC18A	-2.02629	4.88412e-80	5.0538e-79
SERPINB1	-1.30693	5.2134e-80	5.39132e-79
ITPRIPL1	-1.66499	5.60567e-80	5.79352e-79
BDKRB2	-2.52999	6.1375e-80	6.33941e-79
ANG	-1.68474	6.28424e-80	6.48712e-79
LRP4	1.35418	6.44867e-80	6.65291e-79
MDGA2	2.02506	6.8274e-80	7.0353e-79
KIAA1644	2.45951	6.99285e-80	7.20151e-79
FHDC1	1.74609	7.46032e-80	7.67839e-79
SEC31B	1.44587	7.54071e-80	7.75654e-79
CCDC125	-1.01383	7.55269e-80	7.76427e-79
MND1	-2.38681	8.01448e-80	8.22928e-79
CSNK2A3	-1.63167	8.28238e-80	8.49934e-79
EME1	-1.39917	1.16143e-79	1.18975e-78
GPC1	-1.06642	1.19615e-79	1.2246e-78
FAM72C	-1.6511	1.84783e-79	1.88622e-78
CDC25A	-1.32597	2.26653e-79	2.30955e-78
FAM129A	-1.829	2.31637e-79	2.3562e-78
ADGRV1	1.81065	2.36846e-79	2.40777e-78
PDE6A	-1.90939	3.51155e-79	3.55944e-78
NME1	-1.13645	3.63081e-79	3.67818e-78
PRRT1	1.4482	5.0228e-79	5.07945e-78
E2F1	-1.41767	5.02971e-79	5.08346e-78
MDM2	-1.33161	5.03261e-79	5.08346e-78
RIMS2	2.32209	5.34071e-79	5.39154e-78
SPON2	-2.35225	5.45986e-79	5.50863e-78
SOD2	-1.8733	7.15629e-79	7.20767e-78
NRXN1	1.53617	7.51408e-79	7.56132e-78
FBP1	-1.63802	8.23916e-79	8.28393e-78
CORO6	2.18341	1.21228e-78	1.21605e-77
HOXA9	-4.59349	1.22005e-78	1.22314e-77
SVOP	2.71119	1.25452e-78	1.25698e-77
KCNJ15	-2.52434	1.30578e-78	1.30758e-77
FRRS1L	1.96919	1.32292e-78	1.32398e-77
CPVL	-1.64159	1.38969e-78	1.39001e-77
PARP9	-1.21051	1.48342e-78	1.4829e-77
MGARP	-1.74518	1.59419e-78	1.59273e-77
SPATA18	-2.42637	1.63026e-78	1.62783e-77
CFAP161	-2.66934	1.84139e-78	1.83758e-77
SULF2	1.22176	1.89215e-78	1.88716e-77
PDK1	-1.23154	2.13197e-78	2.1227e-77
ECE1	-1.01702	2.23647e-78	2.22546e-77
AC104836.1	1.46798	2.23836e-78	2.22608e-77
LRRC4C	1.13867	2.30757e-78	2.2936e-77
NTM	1.17503	2.70261e-78	2.68164e-77
SCN2B	1.99263	2.76055e-78	2.73758e-77
FRZB	-1.65379	2.8783e-78	2.85271e-77
DPEP1	-2.93388	3.04337e-78	3.0146e-77
C2ORF70	-2.5668	3.22317e-78	3.18725e-77
KIAA1755	1.31608	3.30963e-78	3.26903e-77
CTSC	-1.58976	3.49344e-78	3.44863e-77
PDCD1LG2	-1.97682	3.80259e-78	3.75169e-77
AUNIP	-1.29881	5.7767e-78	5.68969e-77
GFRA1	2.3129	6.1618e-78	6.06212e-77
GAREM2	1.22054	6.69107e-78	6.57168e-77
PDLIM3	-1.50475	7.66221e-78	7.51276e-77
OSGIN2	1.10157	8.02145e-78	7.85184e-77
CCDC153	-1.45219	1.0056e-77	9.82661e-77
CDK5R1	1.45692	1.02553e-77	1.00157e-76
MICU3	1.15559	1.03147e-77	1.00682e-76
GDAP1L1	1.79068	1.10302e-77	1.07544e-76
ATP23	-1.69205	1.19489e-77	1.16436e-76
SAMD9L	-1.53621	1.19832e-77	1.16706e-76
SCRT1	2.42273	1.34255e-77	1.30679e-76
SLC16A9	1.15836	1.36559e-77	1.32848e-76
MRVI1	1.45326	1.37417e-77	1.33607e-76
DEGS2	1.39537	2.02377e-77	1.96109e-76
ARRB1	1.43506	2.0599e-77	1.99402e-76
NID2	-1.71171	2.06183e-77	1.99463e-76
SHISA7	1.78987	2.12665e-77	2.05619e-76
CXCL6	-3.23736	2.28838e-77	2.20888e-76
HNF4G	-1.26518	2.34146e-77	2.25887e-76
CBLN1	2.37482	2.5533e-77	2.46187e-76
ARHGAP44	1.91455	2.77398e-77	2.67169e-76
HOPX	-2.06642	3.04939e-77	2.93369e-76
HMOX1	-1.81372	3.17709e-77	3.05486e-76
MT1M	-1.90265	3.46182e-77	3.32176e-76
KIF24	-1.05047	3.64642e-77	3.49454e-76
IGFBP5	-1.72692	3.83378e-77	3.67207e-76
FAS	-1.53112	4.00317e-77	3.8322e-76
MXRA7	-1.07071	4.5694e-77	4.37185e-76
CLEC2B	-1.66355	5.05663e-77	4.8327e-76
CCNJL	-1.23	5.09959e-77	4.8684e-76
TMEM67	-1.04594	6.08975e-77	5.80411e-76
PSTPIP1	1.50917	6.72458e-77	6.40566e-76
SLC12A7	-1.04443	7.32887e-77	6.97365e-76
NPNT	-2.33354	8.8651e-77	8.43081e-76
DENND2A	-1.06244	9.31625e-77	8.85502e-76
MAP2	1.19099	9.41069e-77	8.9399e-76
ENPP1	-1.53152	1.05887e-76	1.0048e-75
MAP3K20	-1.07301	1.15745e-76	1.09775e-75
FAM19A5	1.08876	1.28489e-76	1.21663e-75
NODAL	-1.85271	1.31456e-76	1.24336e-75
ST8SIA4	-1.37667	1.3391e-76	1.26588e-75
EPHA1	-1.37147	1.38873e-76	1.31138e-75
ESPNL	-2.54583	1.7472e-76	1.64809e-75
ACTN1	-1.64799	2.11359e-76	1.99262e-75
SLC9A2	2.03177	2.27353e-76	2.14224e-75
TNFRSF19	-1.47426	3.09649e-76	2.91609e-75
CLEC4F	2.23551	3.67291e-76	3.4552e-75
IGFALS	1.49187	3.72653e-76	3.50185e-75
S100A6	-1.60823	5.10301e-76	4.79016e-75
ERP27	-2.05514	5.12395e-76	4.80723e-75
FBLN1	-1.85766	5.26459e-76	4.93651e-75
TRPM8	-3.34624	6.79987e-76	6.36925e-75
KCNQ5	1.86911	6.98518e-76	6.53931e-75
ANTXR2	-1.19282	7.29701e-76	6.82388e-75
KRT80	-2.84149	9.10663e-76	8.50702e-75
GABRD	2.19713	9.37427e-76	8.74765e-75
RAI2	1.15249	1.44705e-75	1.34671e-74
ITIH1	-2.71155	1.67028e-75	1.55363e-74
SFTA2	-2.45296	1.84198e-75	1.71151e-74
RGS3	-1.07293	2.11024e-75	1.95867e-74
CACNA2D2	1.43383	2.27446e-75	2.10772e-74
HOXA3	-4.58365	2.37967e-75	2.20405e-74
HSD3B7	-1.2842	2.38425e-75	2.20712e-74
GPR21	2.18454	2.53468e-75	2.34263e-74
PTN	-1.21759	2.79384e-75	2.58077e-74
OAS1	-1.92921	3.30362e-75	3.04683e-74
DENND2D	-1.62692	4.25689e-75	3.92184e-74
FAM84B	1.42452	4.6069e-75	4.23757e-74
CHRM4	1.79332	4.67407e-75	4.29708e-74
PCDH7	1.5608	4.82283e-75	4.43151e-74
NHLH1	-2.30808	5.07823e-75	4.66371e-74
CLCNKB	-2.15049	5.52472e-75	5.06306e-74
ELN	-1.42042	6.28524e-75	5.757e-74
HTR2A	2.16429	6.28938e-75	5.75776e-74
CACNA1I	2.29664	7.0473e-75	6.44483e-74
CDHR4	-2.92891	7.28899e-75	6.66236e-74
GATA4	-4.20273	1.05036e-74	9.57544e-74
MAGEE1	1.47534	1.07936e-74	9.83468e-74
MYO5A	1.16826	1.09352e-74	9.95851e-74
CAMK1D	1.18745	1.11476e-74	1.01466e-73
INA	2.41789	1.13679e-74	1.03417e-73
ELK3	-1.07512	1.29554e-74	1.17797e-73
DISP3	1.4851	1.41375e-74	1.28479e-73
ULBP2	-1.66936	1.54512e-74	1.40271e-73
RND1	1.19133	1.73672e-74	1.57582e-73
APOL4	-2.46088	1.89826e-74	1.72149e-73
MTMR11	-1.20964	1.9655e-74	1.78155e-73
KIF9	-1.00024	1.972e-74	1.78651e-73
PRPS2	-1.46104	2.00843e-74	1.81762e-73
DCN	-1.84463	2.03232e-74	1.83828e-73
ANKK1	-2.25118	2.31956e-74	2.09592e-73
HTR1A	3.04985	2.46762e-74	2.22854e-73
KIFC1	-1.88001	2.76488e-74	2.49571e-73
EZH2	-1.3699	2.88821e-74	2.60373e-73
ESM1	-3.20755	3.13805e-74	2.82668e-73
ELMO1	1.09375	3.47691e-74	3.12868e-73
VNN2	-1.988	3.4991e-74	3.14702e-73
MYO1G	-1.90204	3.70635e-74	3.32997e-73
PDLIM7	-1.25459	3.71083e-74	3.33228e-73
GALM	-1.08627	4.18551e-74	3.75466e-73
ZNF474	-2.25991	4.29365e-74	3.84968e-73
CASP1	-1.53746	4.32303e-74	3.87402e-73
HLA-A	-1.28556	4.35361e-74	3.89942e-73
ITGA1	-1.25489	4.38941e-74	3.92946e-73
LILRB3	-1.80836	4.40386e-74	3.94037e-73
RHBDL3	1.54541	4.42042e-74	3.95315e-73
MXRA5	-2.28654	5.4624e-74	4.87997e-73
DUSP10	-1.24089	5.50059e-74	4.91157e-73
WNT16	-2.96864	5.79285e-74	5.16987e-73
GNAI1	1.17056	6.72745e-74	5.99474e-73
MYH7B	1.54205	6.92317e-74	6.16283e-73
LRRC9	-2.84346	7.79411e-74	6.93456e-73
CNTNAP2	2.07928	8.28687e-74	7.36169e-73
ALPK3	-1.25553	8.75451e-74	7.77314e-73
FGFRL1	-1.54461	1.10052e-73	9.76153e-73
FADD	-1.01918	1.25101e-73	1.10908e-72
PRKCB	1.96735	1.52219e-73	1.34743e-72
HIST1H1D	-2.89021	1.53216e-73	1.35557e-72
ASB9	-1.38787	1.77236e-73	1.5641e-72
PRELID2	-1.38108	1.78662e-73	1.57589e-72
KLHL32	1.5214	2.16346e-73	1.90442e-72
KIAA1671	1.13548	2.26637e-73	1.99399e-72
CNTNAP3B	-1.75953	2.53553e-73	2.22968e-72
ADCY2	1.38266	2.60477e-73	2.2894e-72
RASGEF1C	1.45988	3.02462e-73	2.65574e-72
PMFBP1	-1.16968	3.037e-73	2.66527e-72
ARSE	-1.31093	3.17165e-73	2.78063e-72
STRA6	-2.04632	3.17566e-73	2.78274e-72
SOX6	1.28475	3.20225e-73	2.80463e-72
RAB3C	2.28949	3.3168e-73	2.90349e-72
GPR27	1.83192	3.44101e-73	3.0092e-72
CYS1	1.64478	4.41672e-73	3.85471e-72
SNX32	1.20044	5.00609e-73	4.3669e-72
GSC2	3.27479	5.10079e-73	4.44505e-72
OLFML3	-1.37531	5.15194e-73	4.48737e-72
BMP5	-3.78769	5.16524e-73	4.4967e-72
PABPC1L	-1.5304	5.21095e-73	4.53423e-72
TMEM45A	-1.40668	5.53674e-73	4.81531e-72
ISL2	-2.81409	6.65876e-73	5.77956e-72
GAL3ST4	-1.05027	6.82095e-73	5.91738e-72
PCDHGB4	3.12399	6.86117e-73	5.94931e-72
BST2	-1.62267	7.60092e-73	6.58747e-72
CTSB	-1.04736	7.84596e-73	6.78968e-72
PITX1	-2.98897	8.36181e-73	7.23249e-72
SLIT1	1.71853	8.50972e-73	7.35677e-72
ITGBL1	-2.31626	8.85745e-73	7.65357e-72
HOXC4	-2.17286	8.96703e-73	7.74442e-72
SUSD2	-1.54457	9.51339e-73	8.20813e-72
ERBB2	-1.01679	9.63298e-73	8.30307e-72
SERPINA1	-2.03796	1.00935e-72	8.69569e-72
RSPH4A	-1.99627	1.04722e-72	9.0175e-72
XAF1	-1.74878	1.08201e-72	9.31248e-72
AHR	-1.64059	1.1214e-72	9.64667e-72
ECSCR	-1.79377	1.39945e-72	1.20267e-71
PRF1	-2.03844	1.41485e-72	1.2153e-71
ENHO	1.54381	1.42401e-72	1.22257e-71
CLDN1	-1.59893	1.44069e-72	1.23628e-71
RCAN3	-1.38751	1.50402e-72	1.28999e-71
GADD45A	-1.53498	1.62382e-72	1.39136e-71
CD72	-1.52258	1.68187e-72	1.43969e-71
KCNN4	-1.91363	1.7625e-72	1.50797e-71
CECR2	1.07539	2.17053e-72	1.85524e-71
NRP1	-1.22894	2.40566e-72	2.0542e-71
DRAXIN	-1.75096	3.58248e-72	3.0516e-71
LYZ	-2.47915	4.33101e-72	3.68379e-71
IFI44	-1.39511	4.66646e-72	3.96717e-71
STXBP1	1.50497	5.17895e-72	4.39642e-71
MAB21L1	-1.99784	5.75644e-72	4.88188e-71
SFRP4	-2.15263	5.84289e-72	4.95279e-71
TMEM176B	-1.73593	5.91676e-72	5.01296e-71
MYCBPAP	-1.68745	6.19456e-72	5.24322e-71
IL4I1	-1.8836	6.27089e-72	5.30524e-71
EGFR	-2.10054	6.47534e-72	5.47555e-71
TFF3	-2.96607	7.75575e-72	6.5519e-71
EHD3	1.17042	8.11911e-72	6.85553e-71
SLC25A41	1.25046	8.38972e-72	7.07715e-71
EFHC2	-2.0409	8.59145e-72	7.2438e-71
ASB5	-2.39862	9.48702e-72	7.99502e-71
EPHX3	-1.67576	1.08491e-71	9.12083e-71
CHST2	-1.24658	1.15463e-71	9.70228e-71
C1QTNF6	-1.18327	1.27251e-71	1.06825e-70
FNDC7	-2.17305	1.41304e-71	1.18564e-70
OTOGL	1.61762	1.46814e-71	1.23129e-70
C1QTNF2	-1.3206	1.80193e-71	1.50904e-70
FLNC	-2.12264	1.95468e-71	1.63539e-70
RGS16	-1.88409	1.95829e-71	1.63762e-70
WDR78	-1.55009	1.96424e-71	1.6418e-70
GRIA3	1.05473	2.02864e-71	1.694e-70
LILRA6	-1.79977	2.10248e-71	1.75482e-70
GPR139	-3.36564	2.2777e-71	1.89834e-70
EGFLAM	-1.6702	2.30436e-71	1.91964e-70
CCDC182	-2.39077	2.7652e-71	2.30023e-70
HSF2BP	1.21684	2.79976e-71	2.32787e-70
TOX	1.36054	2.84263e-71	2.36238e-70
HDHD3	-1.46486	2.97092e-71	2.46782e-70
ATRNL1	1.66237	3.29416e-71	2.73241e-70
B3GNT8	-1.44619	3.97281e-71	3.29062e-70
PCDHGA3	2.52673	4.02475e-71	3.33206e-70
SYP	1.6074	4.67387e-71	3.86578e-70
AFP	-3.3446	5.10958e-71	4.22415e-70
FZD5	-1.08321	5.79096e-71	4.78063e-70
SOCS3	-2.41539	5.87725e-71	4.84956e-70
DGKI	1.26998	6.08011e-71	5.01458e-70
UNC13A	1.7076	6.16358e-71	5.08101e-70
PPIAL4A	-2.08178	6.37841e-71	5.25313e-70
C1ORF53	-1.20589	7.7508e-71	6.37736e-70
FSIP1	-1.17944	8.58518e-71	7.05721e-70
HSPB6	-2.01845	9.39103e-71	7.70871e-70
C21ORF62	-1.99549	9.88683e-71	8.11186e-70
STOML3	-4.39932	1.01174e-70	8.29716e-70
MGAT3	1.11796	1.18855e-70	9.73332e-70
LOXL3	-1.03159	1.22757e-70	1.00481e-69
RIPOR3	-1.63252	1.25333e-70	1.02542e-69
AC068775.1	-1.8448	1.50181e-70	1.22699e-69
UCN2	-2.51927	1.55785e-70	1.27217e-69
MICB	-1.42461	1.60298e-70	1.30841e-69
SLFN12	-1.30235	1.66324e-70	1.35696e-69
FGF12	1.49261	1.76241e-70	1.43652e-69
IER5L	-1.45469	1.84542e-70	1.50277e-69
EVC	-1.67545	1.86057e-70	1.5144e-69
FBXO43	-1.44165	2.34298e-70	1.90438e-69
LZTS3	1.00332	2.52528e-70	2.05159e-69
CAMSAP3	1.74542	3.20328e-70	2.59999e-69
SLC22A18	-1.39136	3.26395e-70	2.64677e-69
GPR3	-1.74746	3.35945e-70	2.72294e-69
RNF112	1.09088	3.45987e-70	2.80172e-69
2024-03-10	-1.50423	4.09677e-70	3.31439e-69
USP49	1.09209	4.38794e-70	3.5483e-69
BIRC3	-1.80654	4.55334e-70	3.68033e-69
EN1	-3.51979	5.29882e-70	4.27692e-69
MYO1B	-1.32854	5.54036e-70	4.46774e-69
S100A9	-2.51705	6.42654e-70	5.17515e-69
KIAA0513	1.4711	6.77778e-70	5.45547e-69
CNNM1	2.28089	7.21007e-70	5.79538e-69
FUCA1	-1.04554	1.00974e-69	8.08254e-69
CABP1	2.19678	1.14824e-69	9.18275e-69
STXBP6	1.71674	1.21606e-69	9.71616e-69
C4ORF47	-1.53978	1.24395e-69	9.93446e-69
ROPN1L	-2.63313	1.26101e-69	1.00615e-68
SMO	-1.04285	1.26315e-69	1.00739e-68
STBD1	-1.16513	1.33314e-69	1.06224e-68
DCBLD2	-1.0632	1.35475e-69	1.07897e-68
BRINP1	1.89273	1.45366e-69	1.15721e-68
HTR2C	2.5337	1.57519e-69	1.25338e-68
CDNF	1.1588	1.58662e-69	1.2619e-68
ST8SIA3	2.24271	1.61249e-69	1.28189e-68
HRH1	-1.40802	1.82293e-69	1.44654e-68
TCIRG1	-1.25411	2.30006e-69	1.821e-68
TMEM220	-1.11364	2.50883e-69	1.98357e-68
RAB11FIP4	1.48978	2.52596e-69	1.99621e-68
SCN8A	1.53406	2.54236e-69	2.00825e-68
EPHA2	-1.52593	2.55901e-69	2.02049e-68
OR4D1	2.56562	2.58711e-69	2.04175e-68
SERINC2	-1.86826	2.87309e-69	2.26437e-68
C20ORF24	-1.5348	2.93506e-69	2.31216e-68
FGF13	1.90263	2.95203e-69	2.32447e-68
NRXN2	1.09407	3.09557e-69	2.4353e-68
TGM5	-2.42797	3.13489e-69	2.46511e-68
SPPL2C	1.88975	3.25607e-69	2.55925e-68
PPP1R9A	1.09473	3.4553e-69	2.71461e-68
GJB2	-2.73521	3.76746e-69	2.95452e-68
CYFIP2	1.0768	3.94876e-69	3.0953e-68
SYNE1	1.03091	4.11667e-69	3.22257e-68
VIM	-1.81278	5.15429e-69	4.02576e-68
OSBPL10	-1.54497	5.27616e-69	4.1191e-68
SMYD2	-1.3121	5.36338e-69	4.18531e-68
AEBP1	-2.15134	5.38517e-69	4.20043e-68
HRH3	2.47878	5.56297e-69	4.33717e-68
IGFBP4	-1.53277	5.57771e-69	4.34671e-68
TMEM246	1.55437	6.93899e-69	5.40514e-68
DLL3	2.0087	7.83908e-69	6.09535e-68
HOXC9	-4.44339	1.02266e-68	7.92698e-68
P3H2	-1.53336	1.02452e-68	7.93783e-68
CTSK	-1.55273	1.03672e-68	8.02877e-68
FZD2	-1.34571	1.05243e-68	8.14688e-68
TBX1	-2.14105	1.08887e-68	8.42518e-68
CMTM5	1.37156	1.43579e-68	1.10799e-67
MCF2	1.95745	1.56109e-68	1.20415e-67
AQP7	1.82245	1.7116e-68	1.31908e-67
WNT7B	2.16225	1.90488e-68	1.46609e-67
SAMD9	-1.40474	1.93156e-68	1.48596e-67
SVOPL	-2.35245	2.05024e-68	1.57587e-67
SLC26A2	-1.03605	2.0611e-68	1.58351e-67
HSPG2	-1.72228	2.09626e-68	1.60982e-67
CTBS	-1.07113	2.22134e-68	1.70437e-67
DRP2	1.21855	2.35281e-68	1.80445e-67
RSPH9	-1.52636	2.43013e-68	1.86128e-67
GIMAP2	-1.20287	2.5671e-68	1.96533e-67
TCAF2	-1.74008	2.65325e-68	2.03039e-67
FBXL16	1.76638	2.68771e-68	2.05585e-67
MTURN	1.39465	2.76086e-68	2.10994e-67
SLC39A8	-1.09046	2.80786e-68	2.14492e-67
CTF1	-1.3911	3.13628e-68	2.39475e-67
SEMA4A	1.33048	3.90065e-68	2.97448e-67
CD40	-1.20098	3.9256e-68	2.99219e-67
CFB	-1.49267	5.18294e-68	3.94193e-67
MREG	-1.30055	5.44521e-68	4.1396e-67
TNFRSF10C	-1.56778	5.48332e-68	4.16675e-67
CELSR1	-2.03718	5.53739e-68	4.206e-67
SORCS3	1.41592	5.60862e-68	4.25824e-67
PDGFD	-2.19595	6.17444e-68	4.68374e-67
ELF4	-1.3737	6.85817e-68	5.20013e-67
NAT1	-1.2347	7.32355e-68	5.55058e-67
PLEKHA4	-1.73013	7.83679e-68	5.93698e-67
PSMB8	-1.17716	8.61837e-68	6.52624e-67
CTNNA3	1.70365	8.69885e-68	6.58146e-67
CDC42BPG	-1.66244	9.44458e-68	7.14257e-67
DSCAM	1.43268	1.05154e-67	7.94204e-67
ANGPTL2	1.36292	1.08898e-67	8.21763e-67
PIANP	1.09909	1.14086e-67	8.60167e-67
C7ORF57	-3.02934	1.23177e-67	9.28311e-67
JADE3	1.03358	1.25193e-67	9.43096e-67
KIF5C	1.28941	1.28987e-67	9.71252e-67
RHOC	-1.08825	1.34426e-67	1.01177e-66
TCHH	1.75008	1.51513e-67	1.1389e-66
PAK3	1.68171	1.56809e-67	1.1782e-66
PHACTR3	1.4813	2.23277e-67	1.67328e-66
CYP1A1	1.9468	2.26042e-67	1.69327e-66
MAGED4B	-1.70967	2.26204e-67	1.69375e-66
ETV2	-1.32656	2.67761e-67	2.0032e-66
PROM1	-1.4952	2.72283e-67	2.03615e-66
CARMIL3	1.22615	2.81828e-67	2.10662e-66
FAP	-1.97805	2.99281e-67	2.23612e-66
HCAR2	-2.67111	3.23098e-67	2.412e-66
LUZP2	1.95764	3.58755e-67	2.67704e-66
EFS	1.00335	3.79589e-67	2.83129e-66
FCGR2A	-1.64783	3.80752e-67	2.83874e-66
CDCA5	-1.46848	4.27715e-67	3.18752e-66
SERTAD1	-1.23967	5.28953e-67	3.93693e-66
HECW1	1.93859	5.31988e-67	3.95613e-66
F5	2.94833	5.39964e-67	4.01373e-66
TRIM21	-1.05299	5.41019e-67	4.01986e-66
TRIM67	3.00703	5.64912e-67	4.19559e-66
CD109	-1.48335	5.70773e-67	4.23731e-66
FLNA	-1.19665	5.80279e-67	4.30605e-66
CD48	-2.23618	6.26301e-67	4.6436e-66
FRAT1	1.11937	6.45731e-67	4.78562e-66
MBNL3	-1.25433	6.54141e-67	4.84588e-66
SLPI	-2.28518	6.69572e-67	4.95809e-66
FTL	-1.24949	8.30894e-67	6.1448e-66
SPATA17	-1.65275	8.76777e-67	6.48137e-66
SLC8A2	2.19596	1.27968e-66	9.42771e-66
ATP2B3	2.45852	1.40258e-66	1.03288e-65
ADGRA1	1.33843	1.45466e-66	1.07077e-65
CFAP100	-2.446	1.52014e-66	1.1185e-65
MARCO	-2.8574	1.52156e-66	1.11907e-65
SLC1A6	2.17604	1.97505e-66	1.45137e-65
CSTA	-2.28036	2.29601e-66	1.68439e-65
LGALS9B	-2.36757	2.32529e-66	1.70515e-65
TMEM176A	-1.72498	2.40206e-66	1.7607e-65
SCN3A	1.53336	2.52917e-66	1.85309e-65
MTTP	-1.75775	2.95575e-66	2.16109e-65
ENG	-1.04361	3.25721e-66	2.3795e-65
PPP4R4	2.09604	3.29176e-66	2.40272e-65
IQCG	-1.02187	3.5174e-66	2.56527e-65
C9ORF135	-2.5413	3.52929e-66	2.57286e-65
MIPOL1	1.60366	3.56703e-66	2.59928e-65
HSPA12A	1.36859	3.81482e-66	2.77869e-65
SYCE1	3.25351	3.89468e-66	2.83567e-65
RUNX1	-1.67294	4.51666e-66	3.28577e-65
DLG5	1.06352	4.56584e-66	3.32016e-65
SMPD3	1.49095	4.78576e-66	3.47717e-65
SLC47A1	-1.67969	5.03938e-66	3.65991e-65
ADAMTS7	-1.72325	5.04998e-66	3.66609e-65
AL591806.3	-2.42712	5.13908e-66	3.72921e-65
ACSL6	1.48769	5.21783e-66	3.78477e-65
CACNA2D3	1.85799	5.27128e-66	3.82195e-65
FERMT1	1.90777	5.2943e-66	3.83704e-65
EEPD1	1.25564	5.59866e-66	4.05088e-65
ZBTB42	-1.41346	6.92782e-66	5.00425e-65
SLC25A45	-1.17475	7.04384e-66	5.08595e-65
GPR179	1.7217	7.71588e-66	5.56888e-65
MMD2	1.89653	9.04916e-66	6.51765e-65
SERPINA5	-2.86327	9.35502e-66	6.73515e-65
CBLN2	2.43711	9.96922e-66	7.17141e-65
THBS4	-1.73577	1.03806e-65	7.45806e-65
FOXD2	-1.93839	1.11283e-65	7.9887e-65
PNMA3	1.80442	1.18571e-65	8.50134e-65
SPA17	-1.41599	1.1914e-65	8.53863e-65
GATA5	3.29098	1.47741e-65	1.05623e-64
CAMK2G	1.05991	1.51535e-65	1.08246e-64
C8ORF22	-3.44824	1.5312e-65	1.09334e-64
ERRFI1	-1.07656	1.86909e-65	1.33296e-64
AVIL	-1.39577	2.02803e-65	1.44572e-64
KCNN3	1.40319	2.19291e-65	1.56197e-64
NPC2	-1.14165	2.47757e-65	1.76329e-64
KYNU	-1.56436	3.0637e-65	2.17688e-64
LRRN4	1.5438	4.28974e-65	3.04057e-64
SECTM1	-1.91778	4.30158e-65	3.04773e-64
NEGR1	1.75821	4.46182e-65	3.15997e-64
ADGRD2	-3.35246	4.63891e-65	3.28405e-64
MMP19	-2.70278	4.68225e-65	3.31339e-64
ATL1	1.03832	5.11517e-65	3.61533e-64
C7ORF31	-1.08326	5.44646e-65	3.84792e-64
RAB36	-1.74083	5.80649e-65	4.10061e-64
LY96	-1.64758	5.82844e-65	4.11444e-64
DNALI1	-1.21511	5.96281e-65	4.20759e-64
2024-03-11	2.59156	6.21399e-65	4.38306e-64
ZWINT	-1.27325	6.72821e-65	4.74384e-64
DLGAP3	1.75386	7.24374e-65	5.10318e-64
PLA2R1	-1.78637	7.68877e-65	5.41232e-64
MYO5C	-1.40168	8.10922e-65	5.70367e-64
ZDHHC11B	1.42177	1.36787e-64	9.55915e-64
PIFO	-1.75482	1.42401e-64	9.9475e-64
GLRA3	2.59957	1.49844e-64	1.0459e-63
KCNH1	1.91806	1.5579e-64	1.08697e-63
CSRNP3	1.18743	1.70061e-64	1.18606e-63
NPIPB5	-1.52766	1.80755e-64	1.26014e-63
PCSK6	1.82994	2.27474e-64	1.58267e-63
CATSPERB	-2.25588	2.29737e-64	1.59778e-63
SNCG	2.05793	2.47115e-64	1.71795e-63
IL1R2	-2.37911	2.61889e-64	1.81994e-63
FBLN7	-2.07466	3.86477e-64	2.67931e-63
GALNT9	2.04869	3.96058e-64	2.74463e-63
IMPA2	-1.13996	3.98625e-64	2.76133e-63
ACOXL	1.06299	4.64165e-64	3.21277e-63
C2	-1.65115	4.79115e-64	3.31229e-63
GAL	-2.5462	4.81948e-64	3.33056e-63
HOXC8	-4.12683	4.89709e-64	3.38284e-63
MEDAG	-2.44485	5.31538e-64	3.66888e-63
CFTR	1.43366	6.11128e-64	4.21322e-63
ADGRL2	-1.41188	6.23729e-64	4.29839e-63
C3ORF52	-2.11261	6.37605e-64	4.39228e-63
MB21D2	1.0161	6.39039e-64	4.40041e-63
ARHGEF39	-1.25622	6.556e-64	4.50909e-63
GBP1	-1.90805	7.50176e-64	5.15143e-63
SERINC5	1.07092	7.68094e-64	5.27031e-63
NID1	-1.38221	7.72459e-64	5.29816e-63
MYO16	1.51202	8.61714e-64	5.9057e-63
FAM221A	-1.24149	9.0925e-64	6.22657e-63
GALR3	1.58339	9.50567e-64	6.50439e-63
FREM2	-1.99996	9.7061e-64	6.63893e-63
MMP13	-4.58911	1.11218e-63	7.59827e-63
LDLRAD2	-2.18362	1.13124e-63	7.72546e-63
CHRNA5	-1.32761	1.18261e-63	8.07311e-63
TMPRSS7	-2.94389	1.32284e-63	9.0198e-63
ETNPPL	2.1879	1.36485e-63	9.30261e-63
FOXB1	-4.10291	1.41108e-63	9.61392e-63
PMEL	-1.66377	1.42915e-63	9.73322e-63
HECW2	1.00461	1.65933e-63	1.12832e-62
SYT10	3.28993	1.91309e-63	1.29985e-62
MAGEB17	-1.74317	2.04081e-63	1.38555e-62
CACNA1A	1.39666	2.47497e-63	1.67639e-62
AATK-AS1	1.84075	2.66414e-63	1.80311e-62
DNAJC6	1.27337	3.72669e-63	2.51638e-62
OSBPL11	1.11998	3.77085e-63	2.54522e-62
C6ORF118	-1.81661	3.8284e-63	2.58306e-62
CEBPD	-1.52914	4.07388e-63	2.74762e-62
LGALS12	-1.78488	4.19273e-63	2.82558e-62
ZNF367	-1.14936	4.29216e-63	2.89148e-62
PLK5	1.61447	4.34731e-63	2.92749e-62
FOXJ1	-2.10965	4.37193e-63	2.94293e-62
FCER1G	-1.49104	5.32348e-63	3.5793e-62
MXRA8	-1.17718	5.46828e-63	3.67524e-62
CACNA1B	2.27626	5.47916e-63	3.68113e-62
CFD	-1.63473	5.97727e-63	4.01423e-62
RAC2	-1.48235	6.28268e-63	4.21772e-62
HIST1H2AL	-2.56059	6.78286e-63	4.54999e-62
TMEM37	-1.36877	7.45756e-63	4.9968e-62
C1R	-1.86047	8.3314e-63	5.57371e-62
RGMB	1.1052	8.56574e-63	5.72827e-62
PTPN7	-1.71429	9.53523e-63	6.36927e-62
KCNN1	1.47408	1.04954e-62	7.0026e-62
TMEM217	-1.0609	1.10321e-62	7.35217e-62
TMCO4	-1.13523	1.27921e-62	8.50882e-62
CRYBG1	-1.77549	1.45006e-62	9.64156e-62
FBLN5	-1.62984	1.65293e-62	1.09821e-61
KLB	1.28107	2.06504e-62	1.36835e-61
GALNTL6	2.01342	2.17157e-62	1.43785e-61
PROCR	-1.13249	2.22248e-62	1.471e-61
SP6	-1.56482	2.23432e-62	1.47771e-61
DLG2	1.44805	2.33315e-62	1.54249e-61
P2RY6	-1.58203	2.33576e-62	1.54363e-61
COLEC11	-1.97175	2.37146e-62	1.56603e-61
SMCO2	-1.57867	2.42456e-62	1.60049e-61
CDK6	-1.4346	2.63961e-62	1.74178e-61
LTBR	-1.13482	2.65517e-62	1.75139e-61
TJP2	1.47263	2.79404e-62	1.84229e-61
NCF1	-1.47686	3.19543e-62	2.10615e-61
S100A10	-1.6886	3.40492e-62	2.24338e-61
ANGPT1	-1.77445	3.48437e-62	2.29485e-61
MFAP4	-1.67687	3.53555e-62	2.32768e-61
HORMAD2	-2.07418	3.65775e-62	2.40722e-61
PRRX2	-2.57093	3.87422e-62	2.5468e-61
GREB1L	1.90963	3.94358e-62	2.59141e-61
SP7	1.46681	5.02786e-62	3.29769e-61
ADAM29	2.46272	5.14897e-62	3.37584e-61
FMO1	-1.83507	6.00745e-62	3.93277e-61
CMTM4	1.00203	6.26599e-62	4.09894e-61
MAST1	1.33882	6.47986e-62	4.23725e-61
LAMP3	-1.7321	6.61232e-62	4.32223e-61
CTCFL	-2.16163	7.86648e-62	5.13239e-61
FES	-1.0166	8.92998e-62	5.81971e-61
CER1	-2.9924	9.00119e-62	5.86392e-61
PRR36	1.29906	1.01362e-61	6.59348e-61
OAS2	-1.69812	1.10729e-61	7.18666e-61
SLCO1A2	1.73593	1.40393e-61	9.09494e-61
AQP1	-2.13046	1.49527e-61	9.67948e-61
FPR2	-2.43303	1.61902e-61	1.04727e-60
ARSI	-1.95201	1.92922e-61	1.24747e-60
SLC22A6	2.25727	2.0537e-61	1.32648e-60
HSPB7	-1.74992	2.17965e-61	1.40626e-60
EPSTI1	-1.53405	2.40215e-61	1.54867e-60
NYAP2	2.44528	2.47375e-61	1.59364e-60
PSMB9	-1.25424	3.21161e-61	2.06364e-60
HPD	-2.22535	3.35585e-61	2.15552e-60
DMP1	-2.30699	3.57795e-61	2.29733e-60
SEL1L3	-1.91889	3.64496e-61	2.33864e-60
DDX25	1.3601	3.71773e-61	2.38357e-60
PDZK1IP1	-2.24068	3.79813e-61	2.43422e-60
MAP3K6	-1.02982	3.94564e-61	2.52783e-60
RXFP1	2.42466	4.04862e-61	2.59189e-60
LAMB4	-1.52626	4.26173e-61	2.72631e-60
IQGAP2	-1.66052	4.354e-61	2.78432e-60
KLF17	-1.93303	4.37381e-61	2.79596e-60
TMEM63C	1.30879	4.40635e-61	2.81573e-60
OTUD1	1.02863	5.00844e-61	3.19109e-60
PLCL1	1.21984	5.24493e-61	3.34055e-60
SEZ6L	1.73677	5.32927e-61	3.39302e-60
TP73	-1.93117	6.40843e-61	4.07562e-60
BATF3	-1.52668	6.50516e-61	4.13563e-60
KCNJ12	1.92905	6.70734e-61	4.2626e-60
LRRC46	-1.31303	7.92311e-61	5.02789e-60
GRIN1	2.57014	8.06573e-61	5.11653e-60
WASF1	1.11005	8.15139e-61	5.16899e-60
RGPD5	-1.82355	1.05723e-60	6.68952e-60
SPARCL1	1.05378	1.0662e-60	6.74382e-60
LAMC3	-1.3092	1.10165e-60	6.96044e-60
CCDC18	-1.04885	1.20209e-60	7.59228e-60
F13A1	-2.70491	1.24213e-60	7.84231e-60
WDR86	1.3425	1.34095e-60	8.46012e-60
PRTG	1.09434	1.70018e-60	1.07226e-59
CD93	-1.5976	1.84878e-60	1.16429e-59
RAPGEFL1	1.14567	2.02152e-60	1.27215e-59
ADCYAP1R1	1.37189	2.16824e-60	1.36399e-59
LHX5	3.3424	2.52451e-60	1.58639e-59
MUC3A	-2.22459	2.89556e-60	1.81694e-59
XKR7	2.46288	2.89465e-60	1.81694e-59
TPPP2	1.41831	3.37961e-60	2.11914e-59
UNC93B1	-1.19037	3.65719e-60	2.29071e-59
PPFIA3	1.11988	3.72253e-60	2.3308e-59
SIRPG	-2.0121	3.7613e-60	2.35423e-59
KIRREL1	-1.04464	3.82922e-60	2.39588e-59
NPIPB12	-1.73392	4.01487e-60	2.51023e-59
DPP10	1.67982	4.03601e-60	2.52254e-59
AGBL2	-1.57759	4.40882e-60	2.75456e-59
PNMA5	2.34024	4.86659e-60	3.03839e-59
IGSF9	-1.51705	4.98196e-60	3.1093e-59
LHFPL4	1.24443	4.99214e-60	3.11454e-59
MAEL	-1.35456	5.5396e-60	3.45361e-59
EID3	-1.59287	6.97363e-60	4.33367e-59
B3GNT7	-1.90514	7.47597e-60	4.64086e-59
SLC6A1	1.23357	7.53613e-60	4.67654e-59
CGREF1	1.10177	7.70468e-60	4.77943e-59
DUSP9	1.95046	8.0633e-60	4.99833e-59
EML5	1.4003	8.49746e-60	5.26558e-59
MKX	2.12538	8.90835e-60	5.51823e-59
FOSL1	-1.96926	8.9817e-60	5.56168e-59
CFI	-1.87285	9.10542e-60	5.63629e-59
E2F2	-1.82714	9.18673e-60	5.68459e-59
CAPN5	-1.13888	1.09552e-59	6.76923e-59
HIST1H3H	-1.77964	1.12829e-59	6.96755e-59
P4HA2	-1.20596	1.15022e-59	7.09971e-59
BRSK2	1.21136	1.23131e-59	7.59481e-59
ANK1	1.5239	1.32365e-59	8.15857e-59
GABRR1	-2.91527	1.50788e-59	9.28755e-59
DLGAP2	2.25345	1.5201e-59	9.35954e-59
LRFN5	2.03253	1.57986e-59	9.72402e-59
ALDH1A3	-2.63623	1.60106e-59	9.85102e-59
ARHGEF19	-1.10147	1.6728e-59	1.02851e-58
SCN2A	1.58734	1.80767e-59	1.11105e-58
SLAMF6	-1.85383	1.87363e-59	1.15077e-58
S100A8	-2.38829	1.91604e-59	1.17599e-58
CCDC152	-1.55672	1.93964e-59	1.18964e-58
ANGPTL6	-1.2954	1.99184e-59	1.22122e-58
GDF5	-1.89052	2.13934e-59	1.31073e-58
HMGCLL1	1.89067	2.20046e-59	1.34723e-58
PER3	1.13035	2.26306e-59	1.38507e-58
ACE	-1.53434	2.32776e-59	1.42416e-58
FAM221B	1.28587	2.45679e-59	1.50152e-58
GDPD2	-1.47341	2.47548e-59	1.51242e-58
GNG11	-1.11174	2.5148e-59	1.5359e-58
CXXC4	1.16262	2.56825e-59	1.56799e-58
ZNF90	-1.08583	2.91317e-59	1.77733e-58
FRMPD3	1.14602	3.06588e-59	1.86984e-58
HOXA2	-4.28156	3.21477e-59	1.95996e-58
TBC1D10A	1.0296	3.40078e-59	2.07264e-58
B2M	-1.07063	4.77631e-59	2.90385e-58
WDR63	-2.16621	4.92314e-59	2.99207e-58
MYB	-1.71331	5.19853e-59	3.15834e-58
RIN1	-1.52489	7.36563e-59	4.46559e-58
ETNK2	-1.39346	7.80123e-59	4.72804e-58
VWA5B2	1.59492	7.84917e-59	4.75544e-58
PLVAP	-1.51092	7.85617e-59	4.75802e-58
ERC2	1.39643	7.93425e-59	4.80363e-58
SHANK1	1.88287	8.51162e-59	5.14782e-58
MYL4	-1.64887	8.66214e-59	5.23703e-58
EPHA10	1.82048	9.42815e-59	5.69816e-58
PHF21B	1.05671	1.13862e-58	6.8768e-58
IRF1	-1.33885	1.30283e-58	7.86308e-58
TAGLN	-1.4921	1.34037e-58	8.08686e-58
FAM83G	-1.79572	1.39499e-58	8.41346e-58
MICALL2	-1.22759	1.49875e-58	9.02987e-58
GRB14	-2.07126	1.63106e-58	9.82362e-58
FOXL1	-1.45394	1.76063e-58	1.05967e-57
IL17D	1.23767	1.80122e-58	1.08372e-57
ANKRD24	1.27314	1.88206e-58	1.13158e-57
LDHD	1.11075	1.8984e-58	1.14101e-57
KNL1	-1.70136	2.11567e-58	1.27116e-57
IQSEC3	2.06665	2.22206e-58	1.33416e-57
SLC25A43	-1.25896	2.25882e-58	1.35529e-57
RETN	-3.20704	2.32133e-58	1.39232e-57
ZNF804A	1.55315	2.55738e-58	1.53284e-57
PLEKHN1	-1.77844	2.85384e-58	1.70936e-57
JCHAIN	-2.81725	3.60084e-58	2.1553e-57
NCR3LG1	1.62271	3.92128e-58	2.34468e-57
MAGEA12	-1.39634	3.94122e-58	2.35579e-57
DNAAF3	-1.89497	5.73047e-58	3.41824e-57
NKX6-3	2.56339	6.87603e-58	4.09735e-57
UBQLNL	-1.42938	7.55562e-58	4.49923e-57
PDE6G	-1.27905	8.28529e-58	4.92867e-57
MYH15	1.49473	8.92918e-58	5.30989e-57
VAMP8	-1.36811	9.277e-58	5.51484e-57
DDIT3	-1.31626	9.57064e-58	5.68745e-57
CTSZ	-1.19082	1.22634e-57	7.26534e-57
GLIPR1	-1.32294	1.26087e-57	7.46732e-57
EFCAB5	1.16038	1.33416e-57	7.896e-57
LBX1	-4.17318	1.46201e-57	8.64676e-57
EFCAB10	-1.39388	1.55697e-57	9.20218e-57
JCAD	1.058	1.69225e-57	9.99489e-57
KIAA1161	1.14126	1.8184e-57	1.07327e-56
BLOC1S1	-1.0287	1.84459e-57	1.08836e-56
LEMD1	-2.12689	1.90469e-57	1.12344e-56
TXNDC5	-1.2259	2.06012e-57	1.21429e-56
C5AR1	-1.6944	2.06878e-57	1.21898e-56
SDHAF3	-1.08053	2.14526e-57	1.26362e-56
IRX5	-2.43011	2.24918e-57	1.32438e-56
RCOR2	1.43817	2.88558e-57	1.69739e-56
GRIN2B	2.33763	3.00233e-57	1.76547e-56
DOK3	-1.14618	3.01153e-57	1.77028e-56
SERPINA3	-2.19467	3.26289e-57	1.91674e-56
PPP1R1C	-1.56416	4.12915e-57	2.42234e-56
PLSCR2	-2.65501	4.23718e-57	2.48404e-56
KCNJ10	1.05268	4.30289e-57	2.52171e-56
SLC52A1	-1.48078	4.34922e-57	2.548e-56
TYMP	-1.77817	4.86339e-57	2.84828e-56
BASP1	1.25145	4.92941e-57	2.88597e-56
SYBU	1.01079	5.00331e-57	2.92825e-56
SLC38A1	1.35475	5.06086e-57	2.96093e-56
CFAP61	-1.48139	5.16259e-57	3.01944e-56
ATCAY	1.72444	5.95337e-57	3.47726e-56
AMIGO2	-1.70852	6.0601e-57	3.53842e-56
CXCR4	-1.32991	6.1806e-57	3.60756e-56
ALOX12B	2.01132	6.46443e-57	3.7707e-56
NTRK2	1.34342	8.06869e-57	4.69702e-56
CNMD	-2.19865	8.11323e-57	4.72136e-56
PLCXD2	1.41398	8.47626e-57	4.93097e-56
LRRIQ1	-2.48614	8.54786e-57	4.97096e-56
H2AFY2	1.36795	9.6951e-57	5.63437e-56
SCN4A	-2.06932	1.0554e-56	6.1233e-56
EREG	-2.62239	1.0564e-56	6.12707e-56
GABRA3	1.79237	1.06547e-56	6.17555e-56
CSMD1	1.44204	1.11223e-56	6.44441e-56
STUM	1.51415	1.42397e-56	8.2452e-56
RYR1	1.41248	1.43517e-56	8.30452e-56
PRKG2	2.30055	1.43959e-56	8.32733e-56
GRIP1	1.50884	1.66203e-56	9.60763e-56
USP43	1.62093	1.70627e-56	9.85024e-56
ARL14EPL	-3.0258	1.79371e-56	1.03516e-55
ANKEF1	-1.53887	1.79688e-56	1.03665e-55
BANK1	-1.83091	1.89269e-56	1.09156e-55
PROS1	-1.22376	1.92664e-56	1.11077e-55
SIGLEC7	-1.6074	2.01243e-56	1.15985e-55
EBF3	-2.16091	2.09536e-56	1.20724e-55
RBP3	2.12374	2.11124e-56	1.21599e-55
AGXT	-3.27961	2.33547e-56	1.34336e-55
GPNMB	-1.98431	2.59966e-56	1.49384e-55
EBF2	-1.84812	2.61249e-56	1.50072e-55
RPEL1	-1.70988	3.20803e-56	1.84099e-55
CCL23	-3.04941	3.26233e-56	1.87154e-55
RNF165	1.31821	3.33643e-56	1.91278e-55
CYP19A1	-1.85786	3.40866e-56	1.95355e-55
AMOTL2	1.10434	4.02568e-56	2.30414e-55
RIMS1	1.88082	4.23352e-56	2.4223e-55
INAFM1	-1.20289	4.35352e-56	2.48932e-55
CDH10	1.06518	4.51416e-56	2.57948e-55
GPR45	1.49584	4.58053e-56	2.61568e-55
MPZL2	-1.75769	5.00735e-56	2.85567e-55
C8ORF48	-1.11199	5.06764e-56	2.8891e-55
2024-03-04	2.21291	5.37856e-56	3.06536e-55
CPLX1	1.70546	5.48913e-56	3.12632e-55
HBQ1	1.72799	5.69164e-56	3.23848e-55
RCN3	-1.29386	5.73359e-56	3.26128e-55
MXD3	-1.34611	7.30044e-56	4.14303e-55
PTGS1	-1.4003	7.47089e-56	4.23838e-55
OAS3	-1.47803	9.72139e-56	5.50257e-55
TNFAIP2	-1.35156	1.00522e-55	5.68611e-55
HLA-B	-1.25517	1.04885e-55	5.92715e-55
SEMA3A	-1.96506	1.15908e-55	6.54579e-55
FAAH	1.15752	1.18136e-55	6.66945e-55
C10ORF10	-1.44763	1.29204e-55	7.28955e-55
PNPLA4	-1.44423	1.30819e-55	7.37831e-55
KLHDC7A	-3.24557	1.33979e-55	7.55162e-55
SMIM10L2B	1.60115	1.69265e-55	9.53123e-55
NMUR2	2.3709	1.75122e-55	9.85781e-55
DRC1	-2.74177	2.36133e-55	1.32707e-54
SLC2A9	-1.03178	2.47334e-55	1.38957e-54
MYT1L	2.38694	2.53866e-55	1.42581e-54
SLC8A3	1.55299	2.55016e-55	1.43181e-54
SLC12A5	2.28829	2.81658e-55	1.57987e-54
FAM110C	-2.07327	2.98187e-55	1.67204e-54
PPIAL4G	-2.36778	3.35592e-55	1.88118e-54
GABRG2	2.4236	3.51549e-55	1.96999e-54
C5ORF63	-1.32361	3.74358e-55	2.09645e-54
SPRN	1.66554	4.01302e-55	2.2459e-54
NKX6-1	-1.77068	4.24822e-55	2.37524e-54
SPTBN4	1.07201	4.50111e-55	2.51582e-54
TGFB2	-1.79554	4.91858e-55	2.74739e-54
HIST1H4J	-1.72217	5.67246e-55	3.16747e-54
YBX3	-1.09095	5.73891e-55	3.20355e-54
SAMD12	1.50754	5.92863e-55	3.30839e-54
AKR1C3	1.4361	5.98567e-55	3.33915e-54
ATG9B	-1.44649	6.59985e-55	3.6747e-54
DOK2	-1.76558	7.10012e-55	3.95033e-54
SIT1	-2.01445	7.37502e-55	4.09975e-54
BEX1	1.02904	7.5013e-55	4.16862e-54
LMO2	-1.06183	8.13799e-55	4.52099e-54
ADGRE2	-1.56869	8.65834e-55	4.80853e-54
CALCRL	1.3103	9.32054e-55	5.17299e-54
IL15	-1.5462	9.40454e-55	5.21795e-54
STXBP5	1.16459	1.22202e-54	6.76936e-54
RTN4R	1.46992	1.22849e-54	6.80306e-54
GAS1	-1.33991	1.23196e-54	6.82009e-54
IGFLR1	-1.16586	1.39627e-54	7.72476e-54
DGKB	1.36271	1.46424e-54	8.09823e-54
GFOD1	1.30331	1.50713e-54	8.33015e-54
GRIK2	1.35439	1.5096e-54	8.34117e-54
TP63	-1.91491	1.66439e-54	9.19354e-54
OLIG2	1.27039	2.00694e-54	1.10716e-53
FOLR1	-1.81143	2.00805e-54	1.10742e-53
[truncated: 1,923 more rows]
