# Supplementary material for: Predicting the influence of homologous recombination repair deficiency genes on glioma heterogeneity and patient prognosis using multi-omics analysis and machine learning
Source: PLoS One. 2025 Dec 19;20(12):e0337731. doi: 10.1371/journal.pone.0337731 (PMC12716779; doi:10.1371/journal.pone.0337731)
Supplement: S6 Table — (XLSX) [file pone.0337731.s008.xlsx]

## Sheet: TS5
Tag	logFC	pvalue	FDR
TNFRSF12A	-2.92379	1.57209e-164	2.35389e-160
TUBB6	-2.29795	1.94975e-158	1.45968e-154
MSN	-2.03515	1.23527e-155	6.16525e-152
POSTN	-5.21979	5.62653e-154	2.10615e-150
PTX3	-3.59285	1.63323e-152	4.89087e-149
LIF	-3.94516	1.28324e-148	3.20233e-145
GAS2L3	-2.29942	3.7205e-144	7.95815e-141
MEOX2	-4.49785	2.21659e-142	4.14863e-139
VEGFA	-3.21195	1.61714e-141	2.69038e-138
HOXB4	-4.37125	4.14157e-141	6.20118e-138
HOXB3	-4.08926	2.37241e-140	3.22927e-137
SOCS3	-3.27375	1.56396e-137	1.95143e-134
TGIF1	-1.75046	1.94752e-136	2.24309e-133
IGFBP2	-3.26711	3.71639e-135	3.97468e-132
COL8A1	-3.85303	6.90435e-135	6.89192e-132
RDH10	-2.34051	5.76381e-134	5.39385e-131
PLP2	-2.52314	5.14172e-133	4.52865e-130
DGCR6	2.43093	3.17811e-130	2.64366e-127
COL5A1	-3.14549	9.45115e-129	7.44801e-126
COL5A2	-2.80716	1.45062e-127	1.08601e-124
ADAM12	-2.64967	4.86139e-127	3.46617e-124
OSMR	-2.16609	1.25485e-126	8.54041e-124
RGS16	-2.21439	8.05982e-126	5.24694e-123
FSTL1	-1.79283	7.43113e-125	4.63609e-122
TUBA1C	-2.23362	1.44491e-123	8.65386e-121
COL1A2	-3.26347	8.99935e-123	5.18259e-120
CRY2	1.2574	6.48284e-122	3.59509e-119
ANXA1	-2.80303	1.74239e-121	9.31742e-119
GPX8	-2.77824	8.28935e-120	4.27988e-117
COL1A1	-3.68195	9.1233e-120	4.55344e-117
IGFBP3	-3.0193	8.67407e-119	4.18958e-116
MMP14	-2.29612	4.84482e-118	2.26692e-115
LOX	-2.89437	6.27915e-118	2.84902e-115
STEAP3	-2.37513	1.86662e-116	8.22027e-114
ATOH8	2.41497	3.72959e-115	1.59552e-112
CHRNA9	-3.87126	4.92422e-115	2.04807e-112
SPRY1	-2.1448	1.29117e-114	5.22504e-112
PLSCR1	-1.59659	1.94817e-114	7.67631e-112
LAMC1	-1.9082	2.05736e-114	7.89868e-112
PDPN	-3.15581	3.36805e-114	1.26075e-111
THBS1	-3.00963	8.08506e-114	2.95262e-111
DEPDC1	-2.44497	2.14031e-113	7.63021e-111
TAGLN2	-1.96878	6.90695e-113	2.40506e-110
TNC	-2.49	1.61653e-112	5.50097e-110
CASP6	-1.15201	2.46352e-111	8.19696e-109
STAC	-3.11464	2.53788e-111	8.2608e-109
KCNJ11	2.34864	1.01359e-110	3.22903e-108
RBMS1	-1.50447	1.2648e-110	3.94539e-108
TGFB2	-2.28811	1.94534e-110	5.94441e-108
METTL7B	-2.88245	2.95698e-110	8.85498e-108
ANXA2	-2.32795	4.79444e-110	1.40759e-107
GBP1	-2.20765	7.79799e-110	2.24537e-107
CHI3L1	-4.05129	1.91081e-109	5.39821e-107
FLNC	-2.55799	2.97896e-108	8.26e-106
PDIA5	-1.56642	1.36375e-107	3.71261e-105
FN1	-2.3878	3.77016e-107	1.00805e-104
SERPINH1	-2.01424	4.13204e-107	1.08542e-104
NAMPT	-2.18697	6.31953e-107	1.63142e-104
CA3	-3.03816	2.63607e-106	6.68981e-104
FLNA	-1.9006	4.75389e-106	1.18633e-103
EMP1	-2.38487	5.80295e-106	1.42439e-103
GBP5	-2.69882	9.71952e-106	2.34726e-103
IQGAP1	-1.54392	2.87348e-105	6.8293e-103
FKBP9	-1.56597	8.07524e-105	1.88923e-102
FAM83D	-2.14684	1.10485e-104	2.54506e-102
PLA2G2A	-5.24121	2.02897e-103	4.603e-101
WEE1	-1.76925	2.72368e-103	6.08681e-101
CDCA8	-1.9517	3.18123e-103	7.00478e-101
LTF	-4.36069	6.51662e-103	1.41411e-100
SEC24D	-1.43696	3.37453e-102	7.21812e-100
ACTN1	-1.82834	4.82504e-102	1.01754e-99
E2F7	-2.281	6.07237e-102	1.2628e-99
TMEM71	-2.2455	8.111e-102	1.66364e-99
IGFBP5	-2.02492	8.709e-101	1.76216e-98
CENPE	-2.07115	1.47717e-100	2.94903e-98
TEAD2	-1.87017	1.86422e-100	3.67275e-98
GNG12	-1.73387	1.98502e-100	3.85995e-98
STC1	-3.21493	2.96606e-100	5.6937e-98
GADD45A	-1.73855	4.76148e-100	9.02451e-98
CASP4	-1.69526	1.10882e-99	2.07529e-97
ITGA5	-1.96962	4.84869e-99	8.9629e-97
VAV3	-2.43029	5.55291e-99	1.01395e-96
LAMB1	-2.05954	6.0336e-99	1.08845e-96
DMRTA2	-3.29268	3.80201e-98	6.77709e-96
CD163	-3.11982	4.06671e-98	7.16362e-96
RASL10A	2.59181	6.48776e-98	1.12955e-95
COL4A2	-2.63091	9.33158e-98	1.606e-95
ASPM	-2.34593	1.63743e-97	2.78605e-95
GALNT5	-3.96247	1.77533e-97	2.98675e-95
HSPA6	-2.4972	2.07629e-97	3.45426e-95
FBLIM1	-2.06288	2.59329e-97	4.26696e-95
COL3A1	-3.40329	8.11411e-97	1.32057e-94
TREM1	-3.53635	1.37929e-96	2.22066e-94
LOXL2	-2.03569	7.30013e-96	1.16282e-93
SPOCD1	-3.18543	1.58542e-95	2.47941e-93
COL4A1	-3.00855	1.58969e-95	2.47941e-93
CYP27B1	-2.65079	1.62766e-95	2.51247e-93
MYBPH	-3.25585	8.30659e-95	1.26913e-92
FMOD	-2.80207	1.25719e-94	1.9014e-92
KIF23	-1.99319	3.10031e-94	4.64209e-92
TNFAIP6	-2.55106	3.35363e-94	4.97167e-92
HFE	-1.64137	7.38523e-94	1.08411e-91
SERPINE1	-2.9011	8.15926e-94	1.1861e-91
PLK3	-1.42342	9.57939e-94	1.37916e-91
MSR1	-2.17375	1.54062e-93	2.19693e-91
PRICKLE3	-1.91266	2.80363e-93	3.96026e-91
DPP4	-2.64211	4.13308e-93	5.7836e-91
CDK2	-1.44604	5.00161e-93	6.93418e-91
PLAUR	-2.15939	1.08737e-92	1.49368e-90
GDF15	-2.75872	1.5706e-92	2.13788e-90
HOXD10	-4.04272	1.89611e-92	2.55769e-90
GLUD1	1.26454	3.69801e-92	4.94378e-90
ABCC3	-3.10044	6.78552e-92	8.99111e-90
MYH7	2.29977	7.63968e-92	1.00341e-89
NNMT	-3.15767	8.34349e-92	1.08632e-89
PLAU	-2.50676	1.12376e-91	1.45052e-89
EYA4	-2.86635	1.38006e-91	1.75116e-89
PARP9	-1.21881	1.37202e-91	1.75116e-89
VMP1	-1.61471	1.49179e-91	1.87703e-89
APOL4	-2.22885	2.67131e-91	3.33313e-89
TPM4	-1.09489	4.25243e-91	5.26212e-89
C5AR1	-2.00991	8.7144e-91	1.06951e-88
KIAA0040	-1.79856	1.49263e-90	1.81701e-88
PI3	-4.57162	1.85106e-90	2.23515e-88
CCNB1	-1.58726	2.34135e-90	2.80456e-88
MMP19	-2.89161	7.26046e-90	8.55991e-88
PDIA4	-1.13283	7.20623e-90	8.55991e-88
ARSJ	-2.29983	8.33318e-90	9.74786e-88
ELF4	-1.67991	1.54772e-89	1.79644e-87
ALDH5A1	1.15141	4.88586e-89	5.62738e-87
GDAP1L1	2.3389	6.24591e-89	7.13894e-87
ADM	-2.46998	7.24022e-89	8.21272e-87
CELSR1	-2.28984	8.86684e-89	9.9077e-87
FAM114A1	-1.37426	8.84805e-89	9.9077e-87
MYOF	-1.76254	1.20773e-88	1.3395e-86
FAM110B	1.48225	1.2864e-88	1.41627e-86
CDC6	-1.51367	1.46255e-88	1.59338e-86
CXCL10	-2.86801	1.46855e-88	1.59338e-86
GJC1	-1.70589	1.95036e-88	2.10092e-86
CNRIP1	1.15519	2.03114e-88	2.1723e-86
TTC26	-1.17503	2.27585e-88	2.41676e-86
KIF4A	-1.98338	5.13102e-88	5.41033e-86
PTGFRN	-1.40272	2.46107e-87	2.5769e-85
PLOD2	-1.56288	3.36507e-87	3.49897e-85
CTHRC1	-2.42459	6.2691e-87	6.47361e-85
SLC2A10	-1.73231	9.26426e-87	9.50094e-85
SP140L	-1.41391	1.14825e-86	1.16958e-84
HOXA2	-4.39856	1.15943e-86	1.17299e-84
CCNA2	-1.70558	1.55868e-86	1.56632e-84
HS3ST3B1	-2.89344	1.71107e-86	1.70799e-84
CALU	-1.32237	6.87632e-86	6.81849e-84
BID	1.0496	1.43143e-85	1.4037e-83
CLCF1	-1.92328	1.43436e-85	1.4037e-83
BCAT1	-1.91698	3.2269e-85	3.13743e-83
BTBD19	-1.58063	7.391e-85	7.13971e-83
SOCS2	-1.90456	8.45839e-85	8.11843e-83
COL14A1	-2.45615	9.25054e-85	8.82218e-83
CD58	-1.54334	2.38256e-84	2.24366e-82
C6ORF141	-3.06588	2.93706e-84	2.74854e-82
MRC2	-1.90842	4.5077e-84	4.19216e-82
DLGAP5	-2.28506	4.91112e-84	4.53915e-82
BTN2A2	-1.11257	5.3864e-84	4.94789e-82
CFI	-2.14133	8.78537e-84	8.02094e-82
SERP2	1.48932	1.21819e-83	1.10545e-81
ARAP3	-1.5464	1.8082e-83	1.63097e-81
TNFRSF11B	-2.43793	1.93264e-83	1.73278e-81
PPP1R3B	-1.38762	1.97331e-83	1.75871e-81
PYGL	-1.59867	2.14332e-83	1.89893e-81
F13A1	-2.92889	2.31845e-83	2.04201e-81
SRPX2	-2.32903	2.37496e-83	2.07955e-81
HOXA1	-3.06835	3.07863e-83	2.68002e-81
BACE2	-1.45502	3.34722e-83	2.89699e-81
TEAD3	-1.61345	3.96812e-83	3.41463e-81
ADAMTS1	-1.89112	5.75906e-83	4.92745e-81
ARL3	1.06324	5.87027e-83	4.99406e-81
MYD88	-1.25483	1.02433e-82	8.66511e-81
CENPF	-2.07441	1.11577e-82	9.38564e-81
NSUN7	-2.202	2.5952e-82	2.17084e-80
CA9	-3.04739	2.6111e-82	2.172e-80
KCNIP3	1.80518	2.94848e-82	2.43909e-80
PRSS23	-1.70068	3.62954e-82	2.98599e-80
IQGAP2	-1.89568	5.58108e-82	4.56643e-80
KIF18A	-1.96661	6.6855e-82	5.44032e-80
BCL3	-1.64775	9.76414e-82	7.90262e-80
CAV1	-1.85279	1.35852e-81	1.09361e-79
EMILIN2	-2.08021	2.74191e-81	2.19544e-79
SDC1	-2.34511	4.47512e-81	3.56415e-79
TTF2	-1.05206	6.31171e-81	5.00028e-79
NCAPG	-2.17653	2.09678e-80	1.65237e-78
COL6A3	-2.89903	2.44438e-80	1.91622e-78
VASP	-1.02575	2.71714e-80	2.11895e-78
LCP2	-1.28379	3.252e-80	2.50991e-78
KLHDC8A	-1.83165	3.24208e-80	2.50991e-78
FOSL2	-1.6087	3.81093e-80	2.92621e-78
AHR	-1.74691	4.34483e-80	3.31914e-78
G0S2	-2.85241	1.06137e-79	8.06695e-78
DRAXIN	-1.98955	1.28165e-79	9.69203e-78
NOG	1.94084	1.98603e-79	1.49431e-77
ECT2	-1.44039	2.01026e-79	1.50498e-77
TNFAIP3	-1.57938	2.05735e-79	1.53257e-77
ANTXR2	-1.23841	2.17013e-79	1.60858e-77
HOXA5	-3.86948	2.59465e-79	1.91377e-77
CCL20	-3.0192	3.28995e-79	2.41472e-77
GPX7	-1.10711	4.2496e-79	3.10387e-77
MCAM	-1.42335	5.4956e-79	3.99445e-77
KCNE4	-1.96658	6.05239e-79	4.3779e-77
MELK	-2.05722	8.31866e-79	5.98823e-77
MYH9	-1.18484	2.23629e-78	1.59447e-76
THBD	-2.15746	2.32966e-78	1.65317e-76
SAMD9L	-1.68265	3.39765e-78	2.3884e-76
SLC26A2	-1.37436	4.70579e-78	3.29251e-76
LRRC20	1.12408	8.39232e-78	5.84457e-76
MMP9	-3.48132	8.83865e-78	6.1269e-76
DPY19L1	-1.22012	1.21587e-77	8.38949e-76
KCNIP2	1.98964	1.87452e-77	1.28748e-75
HK2	-1.59291	4.80707e-77	3.28659e-75
RAB42	-1.93518	6.44994e-77	4.38977e-75
FCHSD1	-1.3437	7.14737e-77	4.84242e-75
CISH	-1.65346	8.45333e-77	5.70143e-75
MXRA5	-2.40542	8.49553e-77	5.7042e-75
KDELR3	-1.89638	1.57545e-76	1.04377e-74
ASIC1	1.53744	1.77517e-76	1.16957e-74
DUSP26	1.70049	1.78095e-76	1.16957e-74
BUB1	-1.89591	2.09383e-76	1.36904e-74
SLC16A3	-1.90844	3.17863e-76	2.06929e-74
MAP1LC3C	-2.5724	3.82986e-76	2.48244e-74
RCAN1	-1.45513	1.27506e-75	8.19377e-74
NFKBIZ	-1.75531	1.80159e-75	1.15279e-73
ICAM1	-2.09469	2.0466e-75	1.30399e-73
KIF20A	-2.11028	2.09762e-75	1.33084e-73
ZFP36	-1.79436	2.71761e-75	1.71691e-73
OLFML2A	-1.61153	5.98177e-75	3.76324e-73
PLAT	-1.98582	6.28026e-75	3.93449e-73
SP100	-1.33055	8.04028e-75	5.01613e-73
PLBD1	-1.56166	1.04474e-74	6.49081e-73
CEP135	-1.24062	1.20539e-74	7.42726e-73
E2F8	-2.05094	1.6919e-74	1.03399e-72
ABCC8	2.13773	2.59484e-74	1.57937e-72
CEP55	-1.97471	8.39445e-74	5.06815e-72
NPNT	-2.1052	9.57546e-74	5.75796e-72
ECE1	-1.02163	1.26429e-73	7.57207e-72
FCGR2A	-1.66597	1.32889e-73	7.9273e-72
MAP3K7CL	-1.63361	1.73388e-73	1.03021e-71
UGCG	-1.02689	2.05179e-73	1.21429e-71
DEPDC1B	-1.73375	3.64825e-73	2.1506e-71
SLC1A4	1.24713	4.19267e-73	2.46184e-71
DNAH11	-2.73328	4.89102e-73	2.86067e-71
COL6A2	-2.60393	5.23191e-73	3.04815e-71
ZC3H12A	-1.55834	5.60841e-73	3.25484e-71
PLEKHS1	-3.2253	1.12378e-72	6.49668e-71
LCTL	-1.81985	1.16285e-72	6.69668e-71
MBNL3	-1.39947	1.17248e-72	6.72627e-71
C1S	-2.15559	1.387e-72	7.92656e-71
CD109	-1.60606	1.54192e-72	8.77839e-71
HOXA3	-3.83971	1.98535e-72	1.12601e-70
CABP4	-1.58727	2.05848e-72	1.16308e-70
TMEM154	-1.55109	2.89422e-72	1.62914e-70
SWAP70	-1.16042	4.13643e-72	2.31966e-70
EVC2	-2.27654	5.96255e-72	3.33124e-70
DKK1	-3.00083	6.20577e-72	3.45424e-70
FZD1	-1.44925	6.46938e-72	3.58763e-70
RUNX1	-1.73526	9.08058e-72	5.0171e-70
NEK6	-1.18053	1.38533e-71	7.62594e-70
TIMP1	-2.8734	1.45976e-71	8.00621e-70
ST8SIA4	-1.20781	2.2245e-71	1.2156e-69
IBSP	-3.9493	2.55805e-71	1.39279e-69
AVIL	-1.89542	3.00344e-71	1.62937e-69
CSDC2	1.9052	5.2586e-71	2.84249e-69
NRP1	-1.43052	5.45612e-71	2.93865e-69
HMMR	-1.73977	5.58579e-71	2.99771e-69
TXLNB	-1.94622	6.08889e-71	3.25603e-69
F3	-1.53927	6.80787e-71	3.62755e-69
KIF14	-1.85084	8.03033e-71	4.26376e-69
TRAM2	-1.16175	1.3979e-70	7.39601e-69
SLC25A19	-1.08841	1.98694e-70	1.04755e-68
BCR	1.23936	2.16668e-70	1.13831e-68
ALPK2	-3.11206	2.30778e-70	1.2082e-68
TES	-1.46633	2.42259e-70	1.26388e-68
HJURP	-1.94675	3.93383e-70	2.04518e-68
YBX3	-1.16702	5.53231e-70	2.86627e-68
ARL4C	-1.40776	6.40999e-70	3.30955e-68
MYL12A	-1.38215	8.46755e-70	4.35686e-68
CD93	-2.07741	8.59929e-70	4.40949e-68
IQGAP3	-1.85929	8.85564e-70	4.51005e-68
STIL	-1.50026	1.16887e-69	5.93269e-68
HOXB2	-2.51213	1.42988e-69	7.23299e-68
CHRNA1	-2.94228	3.01889e-69	1.51684e-67
TGFBI	-2.1784	4.97459e-69	2.48282e-67
SHC1	-1.4455	9.59402e-69	4.77247e-67
CDKN2C	-1.45377	1.17863e-68	5.84356e-67
CDCA2	-1.91805	1.22444e-68	6.05067e-67
ENHO	2.00969	1.31005e-68	6.45244e-67
SHCBP1	-1.25298	1.34184e-68	6.58733e-67
FRA10AC1	1.11308	1.349e-68	6.60084e-67
SCG3	1.89939	1.42478e-68	6.94895e-67
TEF	1.1944	1.56799e-68	7.62259e-67
ABCA13	-2.88756	1.63841e-68	7.93912e-67
KCNE3	-1.73976	1.77541e-68	8.57521e-67
ARHGAP18	-1.23641	1.97182e-68	9.49328e-67
PTGER4	-1.7851	2.89775e-68	1.39064e-66
CDCA4	-1.17577	3.68786e-68	1.76416e-66
MAN1C1	-1.52719	4.53542e-68	2.1627e-66
CDHR1	1.87297	5.45718e-68	2.59398e-66
HSPG2	-2.15427	5.6855e-68	2.69396e-66
STARD10	1.82749	7.13305e-68	3.36918e-66
SHOX2	-3.47704	7.28969e-68	3.43234e-66
TNFAIP2	-1.73887	1.28104e-67	5.97539e-66
SEC61G	-2.4022	1.31358e-67	6.10813e-66
DCBLD2	-1.22723	1.91398e-67	8.84508e-66
IL6	-3.0488	1.92708e-67	8.87822e-66
SCAMP5	1.16081	2.20646e-67	1.01341e-65
SERPINA3	-2.85397	2.50553e-67	1.14726e-65
ITGA3	-1.54319	2.97662e-67	1.35881e-65
TNFAIP8	-1.51915	3.68969e-67	1.6792e-65
CTSC	-1.50766	3.79276e-67	1.72088e-65
ZDHHC22	1.8214	4.81191e-67	2.1767e-65
CLSPN	-1.96216	5.29255e-67	2.38691e-65
IGF2	-2.41159	7.51148e-67	3.37746e-65
CASP7	-1.08667	1.0439e-66	4.67972e-65
FAM13C	1.24811	1.10613e-66	4.9439e-65
ASB13	1.01477	1.12955e-66	5.03356e-65
OSM	-2.43319	1.29187e-66	5.72283e-65
COL12A1	-1.79532	1.71916e-66	7.54867e-65
CP	-2.53256	2.12491e-66	9.30299e-65
SLC34A2	-2.77952	3.4678e-66	1.5138e-64
WWTR1	-1.47625	4.3632e-66	1.89913e-64
NUAK2	-1.52149	4.56534e-66	1.98136e-64
CD276	-1.05328	5.35552e-66	2.31758e-64
SYDE1	-1.05649	1.11728e-65	4.82103e-64
FCGR2B	-2.54275	1.30892e-65	5.63173e-64
SAA2	-4.06247	1.47478e-65	6.32718e-64
CASP8	-1.15361	1.53086e-65	6.549e-64
ANXA5	-1.1284	3.07242e-65	1.31064e-63
PDLIM1	-1.89818	3.63745e-65	1.54726e-63
PID1	1.39086	3.88718e-65	1.6488e-63
NFE2L3	-1.10355	3.93871e-65	1.66594e-63
KIF2C	-1.73559	4.08783e-65	1.72414e-63
SAMD9	-1.34676	4.73119e-65	1.98989e-63
LTBP2	-1.76051	5.78586e-65	2.42666e-63
CYFIP2	1.09915	7.04954e-65	2.9484e-63
TTK	-1.85534	7.53207e-65	3.14144e-63
KCNK7	2.07965	7.6896e-65	3.19823e-63
KLF6	-1.02326	9.5857e-65	3.97581e-63
JUN	-1.37267	1.0349e-64	4.28053e-63
PLK4	-1.387	1.11605e-64	4.60346e-63
SPRY4	-1.95809	1.56543e-64	6.43933e-63
FZD6	-1.50817	1.60242e-64	6.57344e-63
CRTAC1	1.88502	1.7265e-64	7.04382e-63
ITPRIP	-1.20603	2.19651e-64	8.93706e-63
EPSTI1	-1.34636	2.31446e-64	9.39144e-63
RUNDC3A	1.74245	2.43764e-64	9.86453e-63
S1PR3	-1.5176	2.69596e-64	1.08805e-62
CD69	-1.98096	3.22655e-64	1.29869e-62
SLC25A48	2.15846	3.47733e-64	1.39587e-62
PAX3	-4.24782	4.14252e-64	1.65845e-62
AURKA	-1.50652	4.19307e-64	1.67421e-62
RRM2	-1.8953	4.36141e-64	1.73679e-62
NEK2	-1.74107	5.61367e-64	2.22953e-62
GRIN3A	2.06148	1.05904e-63	4.18392e-62
EPHA2	-1.64983	1.1975e-63	4.71846e-62
TRIP13	-1.27393	1.32782e-63	5.21823e-62
PLIN2	-1.50212	1.36893e-63	5.36572e-62
KHNYN	-1.60991	1.51103e-63	5.90724e-62
CIITA	-1.62543	1.52335e-63	5.93986e-62
NEXN	-1.45892	1.83586e-63	7.13984e-62
PEA15	1.03427	1.92387e-63	7.44446e-62
NDRG2	1.51513	1.92413e-63	7.44446e-62
SPP1	-2.13369	2.0915e-63	8.07116e-62
LOXL1	-2.03753	2.17498e-63	8.37172e-62
MCMDC2	1.04447	2.28888e-63	8.78754e-62
GPR65	-1.81267	2.33154e-63	8.92842e-62
SPRY2	-1.19413	2.48427e-63	9.48902e-62
IGF2BP2	-2.41789	2.63253e-63	1.00298e-61
ACTA2	-1.74991	2.70766e-63	1.02898e-61
SFRP4	-1.94042	2.8418e-63	1.07722e-61
GBE1	-1.05321	2.98269e-63	1.12777e-61
C2ORF66	-2.195	4.0124e-63	1.50949e-61
IKBIP	-1.19349	5.60581e-63	2.10365e-61
PLEK	-1.36729	8.62382e-63	3.22811e-61
APOBEC3G	-1.3225	9.57431e-63	3.57496e-61
ERCC6L	-1.63642	9.62239e-63	3.58398e-61
EIF3L	1.02274	1.37665e-62	5.11478e-61
NDC80	-1.76548	1.42888e-62	5.2957e-61
MMP7	-3.4818	1.82911e-62	6.7623e-61
FAM183A	-3.35815	2.0641e-62	7.61227e-61
CENPA	-1.8151	2.14487e-62	7.89069e-61
LINC00672	1.46428	2.43751e-62	8.94529e-61
ADPRH	-1.06468	4.04825e-62	1.48202e-60
SLFN12	-1.367	4.06197e-62	1.48341e-60
KLHDC3	1.05018	4.29568e-62	1.56494e-60
HOXA4	-4.02571	4.95951e-62	1.8024e-60
MPZL2	-1.73036	5.15456e-62	1.86423e-60
LGALS3	-1.81393	6.94885e-62	2.50711e-60
SPON2	-1.99809	7.42636e-62	2.67295e-60
FAS	-1.32567	7.4825e-62	2.6867e-60
TM7SF2	1.37778	8.32492e-62	2.98203e-60
TAGLN	-1.52162	9.00587e-62	3.21825e-60
LUM	-2.50457	1.02609e-61	3.64934e-60
NEIL3	-2.13664	1.5511e-61	5.50346e-60
CCDC8	-1.83679	2.27387e-61	8.01097e-60
TNFSF14	-2.57996	2.44632e-61	8.59829e-60
TRAF5	-1.01246	2.46175e-61	8.63227e-60
ALDOC	1.56465	2.77792e-61	9.71819e-60
NUF2	-1.68813	4.29093e-61	1.49763e-59
SCN3B	1.95274	4.50543e-61	1.56883e-59
HOXA9	-4.11536	7.61592e-61	2.62145e-59
RND2	1.39211	7.89543e-61	2.71143e-59
PBX3	-1.02581	8.14941e-61	2.79225e-59
TNFRSF19	-1.44506	9.83201e-61	3.36107e-59
ANO6	-1.00981	1.04413e-60	3.56121e-59
RHBDL3	1.45981	1.36216e-60	4.63537e-59
ORC1	-1.50007	1.68634e-60	5.72551e-59
ELK3	-1.03763	2.16037e-60	7.31836e-59
RASEF	-2.31189	2.16899e-60	7.33099e-59
PROS1	-1.22461	2.29256e-60	7.71382e-59
ANKRD53	-1.8419	2.60053e-60	8.71091e-59
GTSE1	-1.69241	2.71727e-60	9.08162e-59
TIMELESS	-1.20189	2.74173e-60	9.14298e-59
COL6A1	-1.39133	3.2852e-60	1.0931e-58
GNAL	1.55311	3.41734e-60	1.13454e-58
ZNF217	-1.42777	3.91973e-60	1.29845e-58
KPNA2	-1.0558	4.26135e-60	1.4085e-58
NCAPH	-1.54569	4.2948e-60	1.41643e-58
RAD54B	-1.05745	4.8864e-60	1.60448e-58
HMGB2	-1.14897	5.03027e-60	1.6481e-58
PDCD1LG2	-1.63042	5.9988e-60	1.96114e-58
ZNF468	-1.00667	7.65417e-60	2.49143e-58
COL15A1	-1.95958	9.33576e-60	3.0322e-58
CLEC5A	-3.68202	1.0433e-59	3.38125e-58
DUSP6	-1.40627	1.16313e-59	3.76147e-58
ADAM19	-1.41529	2.02226e-59	6.51167e-58
TOP2A	-1.9133	2.41935e-59	7.7736e-58
HILPDA	-1.33572	2.64085e-59	8.46713e-58
C9ORF64	-1.35299	2.71678e-59	8.69194e-58
GINS4	-1.28931	3.38514e-59	1.07613e-57
SPAG17	-2.717	3.84762e-59	1.22056e-57
RAB6B	1.09974	3.90608e-59	1.23648e-57
HIP1R	1.36642	3.95095e-59	1.24805e-57
KYNU	-1.57034	4.12797e-59	1.30122e-57
PSRC1	-1.23834	4.57168e-59	1.43806e-57
ACTL6B	2.18352	4.76043e-59	1.4943e-57
FBLN5	-1.60505	6.45795e-59	2.02291e-57
SCD	1.32017	8.27528e-59	2.58676e-57
FABP5	-1.9785	9.90863e-59	3.08445e-57
ATF3	-1.59742	1.14222e-58	3.54823e-57
NEGR1	2.088	1.51236e-58	4.68831e-57
CCDC18	-1.29194	1.67712e-58	5.18832e-57
ENPEP	-1.70777	1.9619e-58	6.05681e-57
BDKRB2	-2.02863	2.14943e-58	6.62211e-57
BUB1B	-1.80738	2.25578e-58	6.93549e-57
TRIM38	-1.18534	2.37506e-58	7.28725e-57
CD44	-1.63974	3.29939e-58	1.01026e-56
PRF1	-1.88976	4.31969e-58	1.31729e-56
MTMR11	-1.36931	4.80743e-58	1.46304e-56
DOK3	-1.15627	5.03146e-58	1.52812e-56
CASP1	-1.22303	6.01445e-58	1.81928e-56
FPR2	-2.53736	8.10205e-58	2.44581e-56
CENPK	-1.53005	9.58859e-58	2.87715e-56
FANCI	-1.29342	1.06888e-57	3.19449e-56
HK3	-1.83626	1.23412e-57	3.68096e-56
GPNMB	-2.08562	1.47659e-57	4.37801e-56
SERPINA5	-2.64279	1.47367e-57	4.37801e-56
PARPBP	-1.22716	1.80818e-57	5.35057e-56
ECM2	-1.47937	1.89489e-57	5.59609e-56
PTPN22	-2.08513	2.03427e-57	5.9959e-56
HOXD11	-3.97107	2.15168e-57	6.31707e-56
PLEK2	-1.91985	2.46834e-57	7.23257e-56
STX11	-1.53348	2.67608e-57	7.82596e-56
KLHL25	1.2371	2.70487e-57	7.89474e-56
CD300E	-2.51943	3.08292e-57	8.98064e-56
FPR3	-1.83876	4.04671e-57	1.17425e-55
TTYH3	-1.0624	5.22274e-57	1.51257e-55
CPA4	-2.14648	6.66667e-57	1.92332e-55
EMP3	-2.07078	7.15834e-57	2.06119e-55
RAB34	-1.56396	7.34173e-57	2.10994e-55
CKAP2L	-1.68095	7.82146e-57	2.23921e-55
CCDC85B	2.09824	9.86591e-57	2.81913e-55
IRF1	-1.18507	1.06436e-56	3.03555e-55
CFH	-1.62628	1.09818e-56	3.12605e-55
RHOJ	-1.19232	1.16875e-56	3.32062e-55
EN1	-2.77412	1.30868e-56	3.70413e-55
IL1R1	-1.66275	1.66023e-56	4.69032e-55
PDLIM3	-1.31659	1.9801e-56	5.58344e-55
ASIC4	2.02403	2.44181e-56	6.87242e-55
LATS2	-1.3636	3.27145e-56	9.15577e-55
HOXB7	-2.27959	3.42386e-56	9.56444e-55
COL8A2	-1.77851	3.52987e-56	9.84224e-55
WDR86	1.65921	4.57166e-56	1.26997e-54
SPHKAP	2.30945	5.67803e-56	1.57439e-54
REST	-1.01903	6.06145e-56	1.6776e-54
HOXC6	-2.9925	6.22093e-56	1.71856e-54
CRB2	-1.70446	7.41468e-56	2.04081e-54
IL7R	-2.02886	8.51365e-56	2.33899e-54
TRPM8	-2.81764	9.59637e-56	2.63162e-54
ITGB1	-1.36728	1.0635e-55	2.91112e-54
AEBP1	-1.84564	1.23828e-55	3.38336e-54
SH2D4A	-1.88271	1.34027e-55	3.6538e-54
IFI30	-2.59085	1.34214e-55	3.6538e-54
HSPB6	-1.74016	1.39491e-55	3.79056e-54
NMI	-1.06461	1.43493e-55	3.89225e-54
ANGPT2	-1.62918	1.52214e-55	4.1139e-54
KCNK3	1.77295	1.53676e-55	4.14592e-54
CHST2	-1.31443	1.8911e-55	5.08355e-54
CHSY1	-1.04563	2.08639e-55	5.59849e-54
HOXA7	-3.62897	2.27466e-55	6.09276e-54
KANK2	-1.088	2.71732e-55	7.25249e-54
LAMA4	-1.36761	3.84394e-55	1.0223e-53
SIGLEC7	-1.72191	4.22459e-55	1.11955e-53
FILIP1L	-1.41611	4.72293e-55	1.24941e-53
RASGEF1C	1.45149	4.86311e-55	1.28422e-53
DSE	-1.07586	5.7057e-55	1.50143e-53
CDKN3	-1.37218	6.32425e-55	1.66128e-53
POLR2F	1.35418	7.01429e-55	1.83932e-53
SLC4A2	-1.15079	8.50173e-55	2.22546e-53
LAMA2	-1.5219	1.05254e-54	2.7456e-53
VCL	-1.01883	1.103e-54	2.8722e-53
FNDC3B	-1.52359	1.8112e-54	4.68378e-53
RPL3	1.29183	2.04211e-54	5.2718e-53
RIPPLY2	1.47246	2.05631e-54	5.29932e-53
ESPL1	-1.71961	2.11567e-54	5.4336e-53
RAD51AP1	-1.40645	2.36105e-54	6.05343e-53
CCR5	-1.63908	2.47136e-54	6.32542e-53
VDR	-2.07103	2.85091e-54	7.28442e-53
RPL4	1.22806	3.60473e-54	9.17918e-53
ADHFE1	1.00649	4.07609e-54	1.03619e-52
ALPK3	-1.31547	4.44814e-54	1.12885e-52
CDCA3	-1.49704	4.98316e-54	1.26035e-52
PHEX	-1.50696	5.22608e-54	1.31879e-52
IL15	-1.41502	5.23184e-54	1.31879e-52
GALR3	2.26271	5.46198e-54	1.37449e-52
SPRED3	-1.6849	7.35294e-54	1.84415e-52
ITGA4	-1.57505	7.36647e-54	1.84445e-52
NOD1	-1.33069	7.62345e-54	1.90561e-52
GPR84	-1.74647	8.52006e-54	2.12618e-52
TMEM63C	1.34672	8.67374e-54	2.16093e-52
FAM111B	-1.77409	8.69772e-54	2.16331e-52
ABHD14A	1.39201	9.30462e-54	2.31042e-52
LMNB1	-1.45416	9.43109e-54	2.33794e-52
TOR4A	-1.04353	9.8432e-54	2.43607e-52
FKBP10	-1.3527	1.22396e-53	3.02416e-52
CALD1	-1.0794	1.63561e-53	4.02796e-52
LPIN3	-1.58052	1.77621e-53	4.36704e-52
CAPN5	-1.66391	1.82962e-53	4.49096e-52
CYTIP	-1.4054	1.84281e-53	4.51595e-52
SMOC1	1.95733	2.10087e-53	5.13992e-52
LGR6	-2.73268	2.1389e-53	5.22442e-52
UBXN1	1.19519	2.22085e-53	5.41576e-52
XRCC2	-1.38509	2.39468e-53	5.82071e-52
GPR148	3.3256	3.66092e-53	8.84113e-52
POLQ	-1.596	3.84461e-53	9.26977e-52
MYOD1	3.19677	3.85496e-53	9.2798e-52
NUSAP1	-1.55561	4.67454e-53	1.12346e-51
EXO1	-1.52359	4.77347e-53	1.1454e-51
PRC1	-1.29825	5.10499e-53	1.22104e-51
DIRAS3	-1.56788	5.70709e-53	1.36288e-51
BMP2	1.66844	6.38659e-53	1.52271e-51
MARVELD1	-1.22251	7.05363e-53	1.67908e-51
MCM2	-1.14919	7.15463e-53	1.70042e-51
CHGB	1.90387	1.05005e-52	2.49166e-51
PDLIM4	-2.05984	1.21732e-52	2.87945e-51
VAMP2	1.23079	1.34526e-52	3.17707e-51
TNFRSF10D	-1.16705	1.36351e-52	3.21509e-51
FAP	-1.87267	1.48725e-52	3.50136e-51
HMOX1	-1.7523	1.63375e-52	3.84022e-51
SMC4	-1.90875	1.6388e-52	3.84605e-51
C7ORF57	-2.4714	1.71487e-52	4.012e-51
TMEM185B	-1.01748	2.3978e-52	5.58356e-51
IL4R	-1.08018	2.51255e-52	5.8236e-51
HOXC10	-3.87958	2.61169e-52	6.04403e-51
TPX2	-1.48785	2.74362e-52	6.32976e-51
SNAI1	-1.61363	2.87352e-52	6.61926e-51
TLR1	-1.33517	2.94748e-52	6.77921e-51
CLIC4	-1.07963	3.58874e-52	8.24144e-51
MYL9	-1.44477	3.93806e-52	9.02979e-51
WDHD1	-1.05061	4.59206e-52	1.05133e-50
FOXM1	-1.48576	4.64407e-52	1.06161e-50
MBOAT1	-1.28052	5.72813e-52	1.30743e-50
YPEL4	1.15151	6.66644e-52	1.51467e-50
CASP5	-1.79903	7.73061e-52	1.75379e-50
PDGFA	-1.23196	7.75036e-52	1.75562e-50
TNR	1.9137	8.76381e-52	1.97919e-50
RAB38	-1.61969	1.24441e-51	2.79768e-50
MMD2	1.75146	1.42323e-51	3.19013e-50
PPIC	-1.39183	2.12753e-51	4.76165e-50
PPIF	1.10737	2.20407e-51	4.9256e-50
PITX1	-2.49446	2.48401e-51	5.54294e-50
GNS	-1.00443	2.5948e-51	5.78154e-50
TFPI2	-2.36419	2.72391e-51	6.06019e-50
ALDH2	1.21879	2.871e-51	6.37795e-50
ZSCAN10	2.3838	3.38943e-51	7.51852e-50
NFATC2	-1.01524	4.59017e-51	1.0167e-49
IL1RAP	-1.62273	4.78882e-51	1.05913e-49
CAMSAP3	1.66517	5.07844e-51	1.12153e-49
MACROD1	1.26579	5.21848e-51	1.15076e-49
MAP3K8	-1.20986	5.34041e-51	1.17591e-49
GSAP	-1.27585	5.86003e-51	1.28843e-49
STX1B	1.45965	6.91095e-51	1.51505e-49
SOX8	1.57207	8.0835e-51	1.76951e-49
FCGR3A	-1.5417	8.75499e-51	1.91091e-49
CD248	-1.90085	9.65464e-51	2.1042e-49
TLR2	-1.43366	1.01885e-50	2.21733e-49
MCM8	-1.05868	1.21299e-50	2.63601e-49
DNAJC22	-1.38655	1.29548e-50	2.8112e-49
IL1RN	-2.23069	1.34619e-50	2.91701e-49
EMILIN3	-2.42698	1.46573e-50	3.17145e-49
GRAMD1B	1.0776	1.47532e-50	3.18758e-49
TNK2	1.3324	1.55648e-50	3.3581e-49
OSR2	-2.56942	1.8507e-50	3.98714e-49
SSTR2	1.53462	2.11033e-50	4.53994e-49
PLEKHG1	-1.15486	2.22832e-50	4.78689e-49
CDCA7L	-1.60628	2.35229e-50	5.04597e-49
P2RX6	1.62157	2.35701e-50	5.04887e-49
RFTN1	-1.07223	2.56219e-50	5.48053e-49
KIF21B	1.24309	2.62615e-50	5.60933e-49
OLFML2B	-1.50204	2.67154e-50	5.69814e-49
PLCB1	1.14401	3.05014e-50	6.48719e-49
COLEC12	-1.43367	3.06333e-50	6.506e-49
FAIM2	1.45248	4.12272e-50	8.73119e-49
IFI16	-1.1056	4.20844e-50	8.90014e-49
CDCP1	-1.60633	4.21665e-50	8.90492e-49
CAV2	-1.39595	1.07039e-49	2.25097e-48
BRIP1	-1.62077	1.19511e-49	2.50974e-48
NLRC5	-1.12759	1.4739e-49	3.07792e-48
BTBD17	1.93915	2.12544e-49	4.42618e-48
ZNF474	-1.85362	2.27621e-49	4.73148e-48
REEP6	1.34638	2.50154e-49	5.18057e-48
TWIST1	-1.67747	2.50136e-49	5.18057e-48
MYO5B	-1.74038	2.94874e-49	6.08986e-48
IL13RA2	-2.35957	3.06713e-49	6.32564e-48
ERP27	-1.61402	3.79617e-49	7.79698e-48
TBC1D10A	1.09542	3.90008e-49	7.99945e-48
PRRX2	-2.41536	4.96384e-49	1.01674e-47
RARRES1	-1.6643	5.78688e-49	1.1837e-47
PON1	1.67937	5.89115e-49	1.20339e-47
TROAP	-1.73747	6.0403e-49	1.23217e-47
FZD7	-1.57984	6.94751e-49	1.41338e-47
OIP5	-1.34482	7.01173e-49	1.42451e-47
METTL16	1.2344	7.74537e-49	1.57143e-47
LOXL3	-1.00645	8.08386e-49	1.63567e-47
IGFBP7	-1.22069	8.08069e-49	1.63567e-47
PDGFD	-1.66962	8.69433e-49	1.75445e-47
CTSZ	-1.42926	9.84059e-49	1.97776e-47
GLIS3	-1.42266	1.18131e-48	2.36785e-47
CYP17A1	1.36551	1.22258e-48	2.44729e-47
SASH3	-1.17619	1.51928e-48	3.03713e-47
ECSIT	1.16971	1.84644e-48	3.68133e-47
ARPP21	1.41355	1.89316e-48	3.76945e-47
MAPK8IP2	1.44401	1.93683e-48	3.84107e-47
PODXL2	1.5278	1.9352e-48	3.84107e-47
CHIC2	-1.13199	2.90276e-48	5.74908e-47
EFNB2	-1.1759	3.38677e-48	6.68117e-47
PARP15	-1.46574	3.58125e-48	7.05553e-47
UROS	1.17272	3.87869e-48	7.63149e-47
POLD1	-1.04511	3.88607e-48	7.63597e-47
ACTG2	-2.04056	3.92293e-48	7.69831e-47
FOSL1	-1.65333	4.0391e-48	7.90555e-47
MPZL3	-1.12442	4.52256e-48	8.82871e-47
NKX6-1	-1.87024	5.01218e-48	9.75909e-47
PLEKHA4	-1.52946	5.02094e-48	9.76344e-47
METTL1	-1.45502	5.5293e-48	1.07241e-46
FBXO39	-2.14132	6.56263e-48	1.2679e-46
CLDN1	-1.61825	7.22538e-48	1.39415e-46
GEM	-1.48631	1.05256e-47	2.02832e-46
SHD	1.97269	1.05649e-47	2.03327e-46
KCNB1	1.31189	1.09179e-47	2.09851e-46
ACSS3	-1.49173	1.39552e-47	2.67542e-46
CXCL9	-2.241	1.56935e-47	3.00484e-46
SVOP	2.21948	1.68929e-47	3.23036e-46
ZWINT	-1.19492	1.95806e-47	3.73954e-46
PARD6A	1.10986	2.05508e-47	3.91984e-46
GADD45G	1.99807	2.1171e-47	4.033e-46
HGNC:24955	1.88425	2.16871e-47	4.12607e-46
ESCO2	-1.54543	2.18445e-47	4.15074e-46
UBE2C	-1.73609	2.60651e-47	4.94015e-46
MDM2	-1.38782	3.25158e-47	6.13946e-46
LHX5	2.67281	3.40835e-47	6.42736e-46
CEP112	-1.44334	3.70243e-47	6.97315e-46
PCSK1N	1.76837	3.88845e-47	7.31429e-46
SPATA18	-1.94872	4.17504e-47	7.84353e-46
CA12	-1.74181	4.36212e-47	8.18471e-46
PSTPIP1	1.74163	4.52003e-47	8.47039e-46
ALPK1	-1.15832	4.92398e-47	9.21584e-46
CLEC7A	-1.27167	5.03724e-47	9.41605e-46
LRIT2	1.78859	5.09187e-47	9.50631e-46
NRSN1	1.58144	6.17716e-47	1.15181e-45
ADAMTS7	-1.43846	6.55785e-47	1.21976e-45
ZNF367	-1.08525	7.0928e-47	1.31599e-45
SERPING1	-1.55639	7.86302e-47	1.45709e-45
SLC25A18	1.27345	8.15045e-47	1.50849e-45
RGMB	1.06581	9.20368e-47	1.70132e-45
DENND2D	-1.43289	1.10543e-46	2.04088e-45
TIFA	-1.07258	1.22905e-46	2.26075e-45
MYO1E	-1.04401	1.23138e-46	2.26227e-45
VIM	-1.621	1.27617e-46	2.34168e-45
SSTR5	2.31291	1.41782e-46	2.59841e-45
DLGAP1	1.34139	1.50038e-46	2.73966e-45
ESM1	-2.46994	1.52279e-46	2.77719e-45
ATP6V0A1	1.19928	1.62205e-46	2.95103e-45
DUSP5	-1.49041	1.71268e-46	3.11214e-45
NABP1	-1.23325	1.78853e-46	3.24602e-45
FXYD2	1.75544	1.79532e-46	3.2544e-45
MET	-2.21536	1.93741e-46	3.50002e-45
CXCL1	-2.18327	1.93783e-46	3.50002e-45
SERINC2	-1.6617	1.98482e-46	3.58057e-45
AMER3	2.1345	2.12986e-46	3.8376e-45
CXCR4	-1.24245	3.23149e-46	5.80158e-45
ANGPT1	-1.58344	3.22874e-46	5.80158e-45
RHPN2	-1.02811	3.55571e-46	6.376e-45
EVC	-1.58716	4.02487e-46	7.19146e-45
PRLHR	2.88209	4.35123e-46	7.76532e-45
RGR	1.80708	4.5397e-46	8.09202e-45
CNN3	-1.01819	5.49389e-46	9.78122e-45
TRIM6	-1.216	5.61745e-46	9.98932e-45
CD101	-1.19668	5.82885e-46	1.03529e-44
FBXL15	1.6211	6.58826e-46	1.16741e-44
HOXD13	-3.3711	7.73602e-46	1.36917e-44
CHODL	-1.84797	8.76727e-46	1.5462e-44
DMBX1	-3.14843	9.63947e-46	1.69802e-44
APOBEC3C	-1.19222	1.2237e-45	2.14801e-44
RAC2	-1.38027	1.22578e-45	2.14913e-44
EGFLAM	-1.35433	1.28216e-45	2.24536e-44
APOL6	-1.04221	1.41862e-45	2.47564e-44
NTNG2	1.18878	1.82606e-45	3.17556e-44
GCNT1	-1.45065	1.98466e-45	3.44737e-44
MAST1	1.42837	2.10038e-45	3.64415e-44
AFAP1L1	-1.15976	2.44838e-45	4.24301e-44
IGF2BP3	-2.57204	2.52364e-45	4.36837e-44
CCL2	-1.90009	2.66481e-45	4.60209e-44
SIGLEC9	-1.29325	3.13791e-45	5.40666e-44
PLA2R1	-1.599	3.58718e-45	6.16658e-44
TRIM22	-1.03785	3.63889e-45	6.24829e-44
CSF2RB	-1.41556	4.35557e-45	7.46177e-44
JPH3	1.69684	4.82207e-45	8.2421e-44
SVIL	-1.22434	5.64387e-45	9.63577e-44
HELZ2	-1.13592	6.93646e-45	1.18291e-43
CD80	-1.88439	7.13615e-45	1.21558e-43
CDK4	-1.56629	9.13128e-45	1.5519e-43
TNNT1	2.12593	1.00385e-44	1.70416e-43
GPRC5A	-2.00298	1.10781e-44	1.87851e-43
PCBP3	1.55451	1.22444e-44	2.06925e-43
MX2	-1.39336	1.25291e-44	2.11497e-43
EME1	-1.13788	1.34273e-44	2.26403e-43
GAPT	-1.47315	1.50809e-44	2.54001e-43
LTBP1	-1.22169	1.71364e-44	2.87973e-43
DEXI	-1.52912	1.80264e-44	3.02589e-43
BIRC3	-1.61148	1.95486e-44	3.27406e-43
MATK	1.93625	2.01416e-44	3.36961e-43
ITGA1	-1.19369	2.03663e-44	3.4034e-43
SLC47A2	-2.01797	2.14447e-44	3.57962e-43
RGS1	-1.78399	2.29136e-44	3.82054e-43
DSG2	-2.47589	2.30406e-44	3.83746e-43
PLA2G4A	-1.10603	2.40481e-44	4.0008e-43
CTDSP2	-1.02645	2.85257e-44	4.74046e-43
TPRG1	-1.6673	3.57836e-44	5.92686e-43
SLC25A43	-1.17802	3.87234e-44	6.40669e-43
AMZ1	1.46059	4.05432e-44	6.6856e-43
MSRB2	1.13424	4.10467e-44	6.76119e-43
TOX	1.18447	4.13104e-44	6.79715e-43
OR51E1	-2.35514	4.25162e-44	6.98787e-43
CDC20	-1.58139	4.45189e-44	7.30901e-43
TMBIM1	-1.01019	4.47969e-44	7.3466e-43
EPHB2	-1.03481	5.12371e-44	8.39358e-43
SLC25A41	1.38086	5.37721e-44	8.79923e-43
FOXJ1	-1.8109	5.57527e-44	9.11337e-43
GAS1	-1.4985	5.75084e-44	9.37988e-43
MFAP2	-1.98817	5.94723e-44	9.67911e-43
FGFBP2	-2.05355	6.53652e-44	1.06151e-42
TLR8	-1.64636	6.64593e-44	1.07811e-42
NKX3-2	-2.2195	6.73382e-44	1.09119e-42
GLIPR1	-1.11455	6.83981e-44	1.10716e-42
AJUBA	-1.22871	7.27142e-44	1.17322e-42
CHCHD6	1.04291	8.01024e-44	1.29104e-42
CCNB2	-1.51899	8.03632e-44	1.29385e-42
CRYZ	-1.02022	8.35468e-44	1.34366e-42
DRP2	1.06689	8.56752e-44	1.37641e-42
SEZ6L2	1.40139	8.96052e-44	1.43493e-42
ADM2	-1.86646	1.07541e-43	1.72031e-42
IL17D	1.12582	1.08477e-43	1.73343e-42
APLN	-1.28505	1.10443e-43	1.76109e-42
GPR157	-1.60012	1.1042e-43	1.76109e-42
FRZB	-1.34868	1.14145e-43	1.81819e-42
MEDAG	-2.1637	1.50142e-43	2.38396e-42
NUP62CL	-2.15946	1.57859e-43	2.50384e-42
MFAP4	-1.35728	1.62908e-43	2.58118e-42
HBQ1	2.05882	1.93257e-43	3.05559e-42
SLC17A9	-1.21732	2.06788e-43	3.26608e-42
HOXB8	-3.79357	2.19877e-43	3.46549e-42
RGS22	-2.03712	2.45728e-43	3.8648e-42
EMILIN1	-1.51316	2.69741e-43	4.23357e-42
RND1	1.04968	2.80929e-43	4.40455e-42
KCNMB3	-1.00604	3.08601e-43	4.83335e-42
ADCYAP1R1	1.32972	3.99559e-43	6.24489e-42
SMIM18	1.75408	4.99378e-43	7.78063e-42
GCH1	-1.07105	5.0869e-43	7.91748e-42
ZBTB42	-1.24735	6.27704e-43	9.73949e-42
ACSL6	1.31619	6.53579e-43	1.012e-41
CD48	-1.67627	6.56531e-43	1.01552e-41
NKAIN4	1.50506	7.04412e-43	1.08846e-41
KRT75	-3.17778	8.33149e-43	1.28606e-41
PELI3	1.02516	9.65904e-43	1.48638e-41
TRIM67	2.21454	1.03771e-42	1.59361e-41
STAB1	-1.40176	1.11643e-42	1.71273e-41
COL18A1	-1.29617	1.19975e-42	1.83867e-41
FGL2	-1.23351	1.37375e-42	2.10105e-41
KIAA1755	1.16331	1.38255e-42	2.11235e-41
CCR1	-1.24636	1.43901e-42	2.19636e-41
MMP2	-1.23982	1.45796e-42	2.22302e-41
CTSS	-1.18149	1.74134e-42	2.64701e-41
PLA2G5	-1.91328	1.83743e-42	2.78742e-41
OTX1	-1.64763	1.85855e-42	2.8166e-41
ADAMTS14	-1.63134	1.8754e-42	2.83927e-41
CPQ	-1.05229	2.12535e-42	3.21119e-41
RAG1	-1.06135	2.17943e-42	3.28957e-41
SMPD3	1.01562	2.2e-42	3.31729e-41
CMYA5	-1.62315	2.41426e-42	3.63304e-41
IRAK2	-1.08936	2.58131e-42	3.87662e-41
ADAMTSL4	-1.46647	2.64468e-42	3.96782e-41
ITGA2	-1.29535	2.99448e-42	4.48813e-41
SPTBN2	1.28679	3.13331e-42	4.6915e-41
GBP3	-1.21727	3.40477e-42	5.07143e-41
ATCAY	1.50927	3.40737e-42	5.07143e-41
FRRS1	-1.9081	3.66143e-42	5.44414e-41
IL7	-1.37398	3.80388e-42	5.65035e-41
ALCAM	1.00123	3.92325e-42	5.82189e-41
CRISPLD1	-1.18681	4.18784e-42	6.20837e-41
KNTC1	-1.10644	4.39196e-42	6.49811e-41
LYZ	-2.05291	5.64794e-42	8.33169e-41
MYO1B	-1.17067	5.97595e-42	8.79822e-41
HES6	1.54346	6.00439e-42	8.8314e-41
THEMIS2	-1.09018	6.10536e-42	8.96231e-41
OAS2	-1.16975	6.20475e-42	9.09929e-41
IKBKE	-1.03837	7.21543e-42	1.05608e-40
EBF3	-1.86579	7.51639e-42	1.09905e-40
LINGO1	1.29584	7.68338e-42	1.12237e-40
SEMA3F	-1.34056	7.85104e-42	1.14575e-40
ASPN	-1.39185	8.3272e-42	1.21405e-40
GNAZ	1.09889	8.47571e-42	1.2345e-40
MCM10	-1.59004	8.86957e-42	1.29061e-40
FAM133A	1.51359	1.00626e-41	1.46279e-40
NDUFV1	1.18244	1.0221e-41	1.48437e-40
IL2RB	-1.66043	1.07674e-41	1.5607e-40
PSD	1.55998	1.11702e-41	1.61753e-40
CR1	-2.20805	1.16564e-41	1.68467e-40
IL10	-1.83172	1.25416e-41	1.81086e-40
TFPI	-1.42879	1.26367e-41	1.82282e-40
SEZ6L	1.52134	1.28009e-41	1.84296e-40
CASQ1	1.14523	1.38858e-41	1.99723e-40
DISP2	1.10063	1.59296e-41	2.28681e-40
BEX1	1.30597	1.66082e-41	2.38193e-40
TBX19	-1.17136	1.84839e-41	2.64842e-40
HGF	-1.43464	2.23441e-41	3.19539e-40
ITGA7	-1.10866	2.24088e-41	3.2016e-40
FREM2	-1.85256	2.53004e-41	3.61127e-40
ITPRIPL2	-1.36097	2.70866e-41	3.85888e-40
GLI1	-1.8596	3.18554e-41	4.53395e-40
SCIN	-1.50898	3.19835e-41	4.54785e-40
NMNAT2	1.37205	3.78303e-41	5.37412e-40
RPL21	1.37238	4.93328e-41	6.98166e-40
GABRE	-1.61613	5.06707e-41	7.15747e-40
NOTCH3	-1.12538	6.80149e-41	9.58934e-40
CSTA	-1.86182	7.51882e-41	1.05808e-39
KLHL4	-1.32984	9.05729e-41	1.2698e-39
SNCG	2.12067	9.70889e-41	1.35988e-39
IRX5	-2.1482	9.72816e-41	1.36131e-39
CXCL6	-2.82599	1.09682e-40	1.53197e-39
KMO	-1.43354	1.10652e-40	1.54407e-39
OTOG	2.80541	1.23868e-40	1.71889e-39
MZT2B	1.78569	1.2582e-40	1.74435e-39
MVD	1.32461	1.29073e-40	1.7878e-39
FGFRL1	-1.09343	1.30426e-40	1.80487e-39
OAS1	-1.21228	1.53276e-40	2.11911e-39
ELN	-1.49666	1.95949e-40	2.70161e-39
SLC11A1	-1.66718	1.99466e-40	2.74757e-39
SLC15A2	1.1723	2.34086e-40	3.22147e-39
NID2	-1.22528	2.56325e-40	3.52429e-39
SHROOM3	-1.59136	2.76636e-40	3.80007e-39
HERC5	-1.05332	2.89993e-40	3.97989e-39
COL27A1	-1.28989	2.97262e-40	4.07591e-39
DPYD	-1.71394	2.97808e-40	4.07966e-39
RTN1	1.22238	3.02293e-40	4.13732e-39
PIK3R5	-1.1385	3.14451e-40	4.29979e-39
SLAMF8	-1.5473	3.24271e-40	4.42598e-39
TEAD4	-1.46739	3.61834e-40	4.9297e-39
CEBPB	-1.08757	3.69341e-40	5.02284e-39
CCDC89	-1.19081	3.71883e-40	5.05281e-39
CACNG2	2.1189	4.19122e-40	5.68435e-39
FEZF1	-2.44362	4.61298e-40	6.2394e-39
HOXC9	-3.10497	5.7909e-40	7.8185e-39
STK32C	1.13156	5.92695e-40	7.99498e-39
FBXW4	1.01556	6.02027e-40	8.11354e-39
XKR8	-1.13107	7.75e-40	1.04259e-38
IGSF21	1.28033	8.44106e-40	1.13352e-38
TFEC	-1.16771	8.78231e-40	1.17724e-38
SLC1A5	-1.14194	8.81042e-40	1.17995e-38
FRMPD1	1.25242	8.84077e-40	1.18296e-38
PMVK	1.13593	1.01569e-39	1.35786e-38
GRIA4	1.21355	1.12351e-39	1.49665e-38
S100A11	-1.51646	1.12305e-39	1.49665e-38
FSD1	1.13051	1.12788e-39	1.50113e-38
GALNT13	1.48614	1.18777e-39	1.57943e-38
SEL1L3	-1.49791	1.25634e-39	1.66914e-38
ZNF850	-1.02077	1.48441e-39	1.96865e-38
DEGS2	1.46051	1.67039e-39	2.20943e-38
ABCB4	-1.11796	1.77597e-39	2.34494e-38
MS4A6A	-1.46886	1.83407e-39	2.41951e-38
VNN2	-1.48446	1.92777e-39	2.53865e-38
HAS2	-1.60283	2.01965e-39	2.65732e-38
KCNN1	1.57416	2.1434e-39	2.81766e-38
C10ORF55	-2.26433	2.19185e-39	2.87882e-38
GBP2	-1.51801	2.48168e-39	3.24809e-38
SLC17A8	2.24995	2.55162e-39	3.33672e-38
CCL8	-2.25757	2.70964e-39	3.54027e-38
GCAT	1.19627	2.75435e-39	3.59241e-38
MACC1	-1.70299	2.91935e-39	3.80099e-38
RUNX2	-1.14499	2.92995e-39	3.81148e-38
MESP1	1.45073	4.04367e-39	5.24206e-38
FXYD6	1.11211	4.30647e-39	5.57792e-38
HOXB5	-2.97772	4.74147e-39	6.13075e-38
AGTR1	-1.78636	5.23791e-39	6.76097e-38
PABPC4L	-1.32149	6.50329e-39	8.36544e-38
LRRTM4	1.29969	6.75343e-39	8.67975e-38
CKMT1A	1.95216	8.45807e-39	1.0852e-37
DTL	-1.30602	9.32761e-39	1.19369e-37
ENPP1	-1.13204	9.77402e-39	1.24976e-37
FAM20A	-1.60027	9.83305e-39	1.25623e-37
DSCAML1	1.29636	1.15917e-38	1.47587e-37
MAD2L1	-1.04408	1.23706e-38	1.5737e-37
TSC22D4	1.20978	1.27496e-38	1.62054e-37
PHYHIPL	1.24339	1.30317e-38	1.65359e-37
BARX1	-2.35909	1.33113e-38	1.68763e-37
RUNX3	-1.20346	1.39876e-38	1.77189e-37
CENPI	-1.36737	1.66375e-38	2.10222e-37
EGR2	-1.51921	1.87166e-38	2.36293e-37
TMEM160	1.77341	1.87528e-38	2.36551e-37
SIRPB2	-1.14179	2.0544e-38	2.58709e-37
DDIT4L	-1.82801	2.07526e-38	2.61117e-37
APOL1	-1.23085	2.15418e-38	2.70819e-37
RTN2	1.1773	2.30171e-38	2.88639e-37
LRRN4CL	-1.47816	2.34598e-38	2.93944e-37
ARHGDIG	1.8948	2.79499e-38	3.49327e-37
DDX25	1.19681	2.98291e-38	3.72503e-37
SKA3	-1.31011	3.25351e-38	4.05956e-37
ADAMTS3	-1.77192	3.40489e-38	4.24491e-37
CD70	-2.60464	3.742e-38	4.65999e-37
MAFF	-1.1401	3.74405e-38	4.65999e-37
BGN	-1.54402	3.89479e-38	4.84358e-37
CDK1	-1.35812	3.90244e-38	4.84906e-37
FZD5	-1.1796	3.92001e-38	4.86282e-37
ADAMTS18	-2.04855	4.377e-38	5.41179e-37
TYMP	-1.50695	4.62181e-38	5.70506e-37
TBX15	-1.24746	4.91562e-38	6.05276e-37
XKR7	1.90797	4.95553e-38	6.09689e-37
GABRB3	1.56523	5.1115e-38	6.27846e-37
RSPH4A	-1.2601	6.33478e-38	7.76827e-37
HLF	1.3092	6.7928e-38	8.32313e-37
CEND1	1.42467	7.30826e-38	8.9474e-37
HELB	-1.5361	7.54363e-38	9.228e-37
HAPLN1	1.5481	7.7695e-38	9.49655e-37
HOXD9	-2.42536	7.79725e-38	9.52269e-37
MND1	-1.1846	8.5176e-38	1.03855e-36
SP6	-1.38807	8.66119e-38	1.0552e-36
AQP9	-2.01356	8.86687e-38	1.07938e-36
SGSM1	1.26459	9.1341e-38	1.1101e-36
HGD	-1.68721	1.10026e-37	1.33178e-36
CABP1	2.10089	1.11885e-37	1.35319e-36
FBXO44	1.05484	1.16716e-37	1.41048e-36
BVES	-1.19072	1.19186e-37	1.43918e-36
LRRC66	-1.30527	1.19535e-37	1.44222e-36
AOX1	-1.49185	1.59169e-37	1.91887e-36
PCOLCE	-1.44954	1.62274e-37	1.95473e-36
CD274	-1.22286	1.77978e-37	2.14046e-36
HOXA10	-2.6739	2.01819e-37	2.42523e-36
SHC2	1.16575	2.03693e-37	2.44578e-36
GRIK2	1.17568	2.03973e-37	2.44719e-36
CD226	-1.37891	2.29256e-37	2.74393e-36
AMIGO2	-1.32644	2.6738e-37	3.19767e-36
SYNC	-1.52784	2.79672e-37	3.33667e-36
ZC3HAV1L	-1.20616	2.85989e-37	3.40662e-36
RDH5	-1.33151	3.01747e-37	3.58861e-36
CHI3L2	-2.12656	3.1535e-37	3.7474e-36
RPS24	1.273	3.37641e-37	4.00594e-36
LPO	1.68475	3.43166e-37	4.06827e-36
FBLL1	1.31048	3.92102e-37	4.64106e-36
ARHGAP29	-1.05872	4.17957e-37	4.94319e-36
KCNAB1	1.16262	4.18371e-37	4.94417e-36
RPSA	1.16335	4.27629e-37	5.0496e-36
BCL2L12	-1.03236	4.74783e-37	5.59758e-36
PLIN3	-1.02839	4.84302e-37	5.70531e-36
OSBPL3	-1.04954	4.97806e-37	5.85058e-36
KLHDC7B	-1.53553	5.92532e-37	6.94209e-36
CPVL	-1.14959	6.25383e-37	7.32124e-36
ITGB2	-1.09456	6.62474e-37	7.7494e-36
RPL13	1.35054	6.78071e-37	7.92565e-36
CNTNAP3B	-1.76876	6.84216e-37	7.99124e-36
VGLL3	-1.60688	6.97856e-37	8.14419e-36
ARHGEF39	-1.0264	7.12028e-37	8.30311e-36
FAM81A	1.26853	7.46877e-37	8.69594e-36
SNAI2	-1.44644	8.16736e-37	9.48719e-36
UNC13A	1.19543	8.43426e-37	9.78962e-36
DNAH9	-1.29244	8.62454e-37	1.00027e-35
OAS3	-1.1484	9.20702e-37	1.067e-35
ROPN1L	-1.78952	9.50364e-37	1.10053e-35
SPRN	1.12603	1.01782e-36	1.17592e-35
SLAMF9	-2.07749	1.07158e-36	1.23516e-35
B3GNT7	-1.51876	1.14264e-36	1.31505e-35
LRRC25	-1.18016	1.23053e-36	1.41402e-35
SH3GL2	1.45446	1.26245e-36	1.44959e-35
CNPY1	-1.91616	1.33498e-36	1.52915e-35
KCNK5	-2.09604	1.35189e-36	1.54636e-35
REEP2	1.04017	1.39431e-36	1.59367e-35
SLC6A6	-1.21847	1.40774e-36	1.60779e-35
SNAP91	1.42931	1.52519e-36	1.7406e-35
SMIM10	-1.02438	1.58606e-36	1.80869e-35
LRIG3	-1.27716	1.83885e-36	2.09219e-35
ROR2	-1.84884	1.86469e-36	2.11964e-35
SLC10A6	-2.14022	1.8806e-36	2.13482e-35
ANKRD24	1.33741	1.96081e-36	2.22418e-35
PIANP	1.07766	2.00379e-36	2.27122e-35
F2RL2	-1.77903	2.03504e-36	2.30489e-35
GJD2	2.20855	2.68205e-36	3.02761e-35
PHYHIP	1.90814	2.89568e-36	3.26238e-35
JPH4	1.27105	3.3115e-36	3.71687e-35
CCDC150	-1.03103	3.50575e-36	3.92901e-35
TM4SF1	-1.23677	4.23205e-36	4.72885e-35
RNF208	1.50123	4.52469e-36	5.05207e-35
HRH3	2.01921	4.90925e-36	5.47736e-35
MYO7A	-1.02966	5.42563e-36	6.04899e-35
MN1	1.18336	5.92456e-36	6.59542e-35
SEMA3A	-1.42461	5.96045e-36	6.63045e-35
SRGN	-1.18791	6.91871e-36	7.67362e-35
XAB2	1.24908	7.24931e-36	8.03434e-35
THBS4	-1.31098	8.6241e-36	9.53683e-35
ITPRIPL1	-1.27672	8.76748e-36	9.68823e-35
NOX4	-1.64051	9.84784e-36	1.0858e-34
USH1C	1.79592	1.17299e-35	1.29046e-34
CDCA7	-1.12744	1.22109e-35	1.34239e-34
ADAMDEC1	-2.29003	1.25461e-35	1.37722e-34
DCXR	1.13712	1.28228e-35	1.40657e-34
BCL2A1	-1.6971	1.30179e-35	1.42692e-34
GRB14	-1.51816	1.31841e-35	1.44408e-34
LAT2	-1.05059	1.41646e-35	1.54921e-34
AKR1C3	1.33962	1.46549e-35	1.59933e-34
PIFO	-1.32927	1.58301e-35	1.72131e-34
ASB5	-1.78143	1.58507e-35	1.7223e-34
FAM72B	-1.16774	1.69389e-35	1.83787e-34
TCEAL2	1.12544	1.70822e-35	1.85207e-34
ADAM33	-1.5312	2.27461e-35	2.45196e-34
ARL11	-1.02695	2.33925e-35	2.51983e-34
COL13A1	-1.62784	2.41735e-35	2.60209e-34
OLFML1	-1.05532	2.42056e-35	2.60366e-34
MS4A7	-1.10766	2.44914e-35	2.63252e-34
MX1	-1.10514	2.45569e-35	2.63767e-34
ANPEP	-1.43912	2.75847e-35	2.95652e-34
CDC25C	-1.26024	2.87651e-35	3.08083e-34
DUSP1	-1.29494	2.97333e-35	3.17998e-34
HMGA2	-2.61657	3.11846e-35	3.33281e-34
DOCK2	-1.03945	3.16517e-35	3.37791e-34
YAP1	-1.08416	3.71183e-35	3.95286e-34
P2RY6	-1.13582	3.77256e-35	4.01468e-34
ASPHD1	1.36868	3.79607e-35	4.03683e-34
CXCL11	-1.63543	3.94851e-35	4.19298e-34
DCN	-1.32336	4.2752e-35	4.53025e-34
HOXB6	-2.44976	4.35359e-35	4.61007e-34
IFI44	-1.02855	4.35682e-35	4.61022e-34
EFEMP2	-1.1098	5.40597e-35	5.69223e-34
TRIB2	-1.01282	5.6308e-35	5.92064e-34
OLIG1	1.26885	5.68507e-35	5.97352e-34
SELL	1.85111	5.89874e-35	6.19367e-34
TPPP2	1.28269	6.03784e-35	6.33529e-34
CPNE5	1.21578	6.05125e-35	6.34491e-34
NCF2	-1.00884	6.08187e-35	6.37256e-34
SLA	-1.07421	6.47888e-35	6.76959e-34
PITX2	-3.1249	6.76051e-35	7.05893e-34
RNASE2	-1.61349	6.83096e-35	7.12752e-34
UQCRB	1.03006	7.50968e-35	7.81936e-34
COX4I1	1.09553	7.68943e-35	7.9954e-34
C16ORF86	1.09166	7.6852e-35	7.9954e-34
RPS3	1.03978	8.04088e-35	8.35504e-34
ITK	-1.63794	9.20289e-35	9.54258e-34
UNC80	1.17382	1.03029e-34	1.06758e-33
CADM2	1.11635	1.0761e-34	1.11428e-33
HOXC11	-3.4871	1.22232e-34	1.26133e-33
MMP1	-2.90419	1.24855e-34	1.2875e-33
DAND5	1.34843	1.31916e-34	1.35845e-33
TEX22	1.43809	1.369e-34	1.40783e-33
RAB33A	1.14526	1.55334e-34	1.59631e-33
RPL26	1.15274	1.5771e-34	1.61961e-33
SPAG4	-1.41678	1.75727e-34	1.7997e-33
RTN4R	1.41369	1.82617e-34	1.86899e-33
RPS12	1.30831	2.19876e-34	2.24418e-33
LIMS2	1.34998	2.33699e-34	2.38201e-33
ULBP1	-1.6489	2.69565e-34	2.74012e-33
ETNPPL	1.75439	2.72453e-34	2.76572e-33
FGFBP3	1.02994	2.91699e-34	2.95908e-33
RPLP2	1.52152	3.04617e-34	3.08595e-33
DDR2	-1.08069	3.28637e-34	3.3203e-33
SPATA17	-1.2493	3.61279e-34	3.64027e-33
XAF1	-1.15029	3.64914e-34	3.67442e-33
TMEM59L	1.05852	4.47658e-34	4.49851e-33
RND3	-1.03605	4.5627e-34	4.58198e-33
ALOX5AP	-1.37298	5.13374e-34	5.14164e-33
OCIAD2	-1.48909	5.27999e-34	5.28458e-33
GJB2	-1.81482	5.37782e-34	5.37531e-33
SIX5	-1.21731	5.58047e-34	5.57414e-33
SULF1	-1.42833	6.11293e-34	6.0938e-33
USP27X	1.21745	6.14522e-34	6.12192e-33
BCAN	1.32854	6.17983e-34	6.1523e-33
CYP46A1	1.34328	6.31021e-34	6.27792e-33
RAB3C	1.59298	6.34556e-34	6.3089e-33
WNT7B	1.71891	6.94775e-34	6.89388e-33
SLC5A12	1.38477	7.01674e-34	6.95772e-33
IL10RA	-1.0676	7.45923e-34	7.38671e-33
PQBP1	1.03563	7.68764e-34	7.60786e-33
GABRA3	1.44307	8.52377e-34	8.402e-33
VEPH1	1.73262	8.90953e-34	8.76494e-33
NECAB2	1.47679	9.11767e-34	8.96381e-33
CLPSL1	2.74373	9.78127e-34	9.6099e-33
C11ORF21	-1.1785	9.89731e-34	9.71753e-33
CHST1	1.11246	9.91596e-34	9.72946e-33
SLC10A3	-1.0807	1.11253e-33	1.09018e-32
TEKT1	-1.83524	1.11336e-33	1.09028e-32
RPRM	1.41737	1.11425e-33	1.09043e-32
CYTL1	-1.09035	1.13226e-33	1.10716e-32
EXOSC4	1.27441	1.2036e-33	1.17481e-32
WDR62	-1.23471	1.3654e-33	1.33013e-32
FGF12	1.15259	1.45463e-33	1.41522e-32
IER5L	-1.12718	1.48461e-33	1.44344e-32
CNN2	-1.1911	1.50122e-33	1.4577e-32
CPE	1.00835	1.56209e-33	1.51288e-32
SLC26A7	-1.51066	1.61872e-33	1.5647e-32
PDE2A	1.31323	1.81763e-33	1.75583e-32
PRR16	-1.18712	1.88405e-33	1.81882e-32
CD4	-1.36194	2.08625e-33	2.00884e-32
TUT1	1.0129	2.09365e-33	2.01467e-32
FHAD1	-1.35721	2.16318e-33	2.0789e-32
INA	1.70231	2.35797e-33	2.26175e-32
B3GNT5	-1.02002	2.3991e-33	2.29973e-32
SH2D1A	-1.50327	2.46014e-33	2.35523e-32
SLC22A6	1.77079	2.69712e-33	2.58045e-32
SLITRK5	1.18083	2.71642e-33	2.59559e-32
RGS9	1.47419	3.01726e-33	2.88121e-32
CCR2	-1.7435	3.15293e-33	3.00502e-32
OASL	-1.33354	3.38972e-33	3.22659e-32
PINLYP	-1.1929	3.51041e-33	3.33723e-32
MS4A4A	-1.28604	3.99836e-33	3.79629e-32
GLP1R	2.11532	4.03406e-33	3.82775e-32
IGFN1	2.11258	4.28263e-33	4.05847e-32
CD300LG	1.70667	4.36005e-33	4.12922e-32
CAMK4	1.4036	4.53647e-33	4.29359e-32
LCAT	1.16451	4.56704e-33	4.31979e-32
CEBPD	-1.23172	4.73004e-33	4.4655e-32
HPR	1.68532	4.87716e-33	4.60149e-32
GPR61	1.15478	4.97204e-33	4.68806e-32
SCN2B	1.4045	5.30312e-33	4.99394e-32
HOXC8	-2.72013	5.44188e-33	5.12138e-32
LRRC15	-2.53885	5.5925e-33	5.25323e-32
ALOX12B	1.6705	5.58981e-33	5.25323e-32
VSIG4	-1.1707	5.95857e-33	5.59358e-32
MMAB	1.17749	6.74138e-33	6.32052e-32
RCAN3	-1.09038	6.75401e-33	6.3284e-32
PTPRT	1.52215	6.84488e-33	6.40953e-32
CNR1	-1.29012	8.94218e-33	8.34214e-32
SLC37A2	-1.38633	9.9853e-33	9.2921e-32
TTC9B	1.62291	1.0165e-32	9.44758e-32
RPL9	1.15046	1.04129e-32	9.67194e-32
FAM72D	-1.28497	1.08379e-32	1.00605e-31
FCER1G	-1.14228	1.14829e-32	1.06526e-31
RPS15A	1.07403	1.1996e-32	1.1108e-31
GPR183	-1.23311	1.21579e-32	1.1251e-31
BTK	-1.01384	1.21811e-32	1.12655e-31
CELF5	1.40183	1.26466e-32	1.16815e-31
OPTC	1.77977	1.35612e-32	1.25032e-31
MOXD1	-1.84451	1.39668e-32	1.28613e-31
GPR82	-1.35524	1.41529e-32	1.30166e-31
TMEM26	-1.193	1.51239e-32	1.38926e-31
CXXC4	1.00842	1.52413e-32	1.39919e-31
MTTP	-1.16021	1.79497e-32	1.6448e-31
PET117	1.40499	1.83212e-32	1.67782e-31
KCNC1	1.13685	2.43438e-32	2.21986e-31
FERMT1	1.55901	2.59695e-32	2.36521e-31
MZT2A	1.19198	2.64936e-32	2.41001e-31
PLK5	1.4733	2.88076e-32	2.61574e-31
DRC1	-1.91328	3.08817e-32	2.80067e-31
TFCP2L1	-1.76545	3.13606e-32	2.84238e-31
VWC2L	1.52711	3.22254e-32	2.91724e-31
P4HA2	-1.01644	3.8073e-32	3.43828e-31
NDUFB9	1.1557	3.87979e-32	3.50164e-31
SYT4	1.75707	4.60116e-32	4.13277e-31
MKI67	-1.34851	6.05392e-32	5.41166e-31
EGR1	-1.38515	6.07898e-32	5.43082e-31
PLEKHN1	-1.50889	6.43543e-32	5.739e-31
GPR85	1.07053	7.59036e-32	6.73684e-31
CHRM1	1.87399	7.71649e-32	6.84473e-31
OPHN1	1.17698	7.91237e-32	7.01433e-31
LOXL4	-1.40003	8.34939e-32	7.38425e-31
GRIN2C	1.28282	8.67397e-32	7.66227e-31
GAB3	-1.1607	8.73585e-32	7.71237e-31
KIF11	-1.03457	9.35557e-32	8.24006e-31
PPP1R1A	1.5101	1.02774e-31	9.0307e-31
PRKAR1B	1.45127	1.02745e-31	9.0307e-31
TMEM176B	-1.20951	1.17316e-31	1.02904e-30
FNDC1	-1.74875	1.1762e-31	1.0311e-30
CDK6	-1.12042	1.46374e-31	1.28018e-30
MPST	1.07144	1.49358e-31	1.30551e-30
HAND2	-2.45977	1.52363e-31	1.331e-30
IL2RA	-2.2945	1.52893e-31	1.33485e-30
IL4I1	-1.4775	1.63027e-31	1.42001e-30
UCN	1.4005	1.81584e-31	1.57889e-30
MREG	-1.20714	1.8423e-31	1.60004e-30
IL9	2.03043	1.8894e-31	1.63905e-30
OLFM4	1.72485	2.03162e-31	1.75937e-30
HIC1	-1.02641	2.24241e-31	1.93855e-30
DLK1	-2.82631	2.38123e-31	2.05263e-30
VGLL2	-2.62135	2.41346e-31	2.07921e-30
RPL34	1.17033	2.84391e-31	2.44162e-30
GNG5	-1.03996	3.47831e-31	2.97775e-30
FCRL6	-1.38793	3.51102e-31	3.00403e-30
SUSD2	-1.18466	4.12719e-31	3.52117e-30
CCS	1.17535	4.40456e-31	3.75352e-30
KSR2	1.59483	4.49827e-31	3.82903e-30
C14ORF39	-2.13268	4.58908e-31	3.90411e-30
SAMSN1	-1.03436	4.61998e-31	3.92817e-30
GPR17	1.78349	4.70504e-31	3.99595e-30
UPK2	1.33699	5.14353e-31	4.36588e-30
PPFIA3	1.1354	5.22179e-31	4.4298e-30
DACH2	1.65601	5.53948e-31	4.69398e-30
LZTS1	-1.23412	5.65353e-31	4.78791e-30
NFAM1	-1.04551	7.22992e-31	6.10912e-30
CSMD3	1.7152	7.74149e-31	6.53033e-30
CYP19A1	-1.38089	8.47933e-31	7.14468e-30
CDH22	1.47017	9.20513e-31	7.74317e-30
HSF2BP	1.04924	9.23511e-31	7.76403e-30
RAMP1	1.32615	9.5468e-31	8.02156e-30
PON3	1.08744	9.80993e-31	8.23803e-30
RPL37A	1.10695	1.0334e-30	8.67324e-30
AKAP12	-1.08278	1.03619e-30	8.69179e-30
CD74	-1.17157	1.05525e-30	8.8467e-30
MYO16	1.20389	1.1486e-30	9.61856e-30
NKD1	1.09744	1.37573e-30	1.14821e-29
NRGN	2.13714	1.4389e-30	1.19996e-29
YBEY	1.13567	1.43934e-30	1.19996e-29
NTHL1	1.30354	1.57364e-30	1.31119e-29
HOXC13	-3.18874	1.666e-30	1.38584e-29
ZNF358	1.54135	1.67277e-30	1.3907e-29
DOK6	1.24355	1.79526e-30	1.48922e-29
CLEC12A	-1.55059	1.83103e-30	1.51805e-29
NID1	-1.13016	1.83808e-30	1.52305e-29
DNASE1L2	1.19691	1.85792e-30	1.53864e-29
SOWAHB	1.97997	2.07512e-30	1.71567e-29
NMB	1.50008	2.15749e-30	1.7818e-29
FPR1	-1.20096	2.41884e-30	1.99324e-29
ASPDH	1.41135	2.49162e-30	2.05097e-29
PBK	-1.40267	2.6411e-30	2.17282e-29
D2HGDH	1.081	2.70379e-30	2.22316e-29
NOS2	-1.41908	2.79121e-30	2.29127e-29
TSPAN7	1.14278	3.18828e-30	2.61007e-29
ST8SIA3	1.54504	3.34426e-30	2.73477e-29
GSX2	-2.04554	3.97058e-30	3.2381e-29
TXNRD2	1.11012	4.11739e-30	3.35417e-29
MAOB	-1.40283	4.38695e-30	3.56988e-29
PLAC9	1.48869	4.89254e-30	3.97052e-29
CAPN9	1.1475	4.99568e-30	4.04983e-29
EFEMP1	-1.28513	5.31401e-30	4.3009e-29
HSPB7	-1.2255	6.08249e-30	4.9096e-29
FBLN2	-1.39594	6.18967e-30	4.99073e-29
CALY	2.16225	6.2347e-30	5.02434e-29
BNC2	-1.38761	6.79333e-30	5.46863e-29
CPLX1	1.47835	7.46825e-30	6.00226e-29
CD28	-1.53263	7.60673e-30	6.11028e-29
KCNN2	1.43987	7.71616e-30	6.19486e-29
P2RX5	1.20014	8.73224e-30	6.9956e-29
RPS29	1.10891	9.20711e-30	7.36421e-29
TK1	-1.14025	1.05901e-29	8.45229e-29
DYRK3	-1.46889	1.0832e-29	8.64077e-29
TNFSF8	-1.22846	1.11643e-29	8.89639e-29
FUT9	1.10872	1.11958e-29	8.91676e-29
SDHAF2	1.25651	1.33046e-29	1.05625e-28
FSTL5	1.60202	1.39268e-29	1.1039e-28
MYL3	1.41013	1.46287e-29	1.15831e-28
C4ORF48	1.73044	1.54298e-29	1.2198e-28
ATP1A4	1.18331	1.55753e-29	1.23065e-28
SNX20	-1.01612	1.7546e-29	1.38126e-28
JUNB	-1.12973	2.24902e-29	1.76491e-28
ITGBL1	-1.30397	2.29302e-29	1.79756e-28
C12ORF57	1.63359	2.3314e-29	1.82669e-28
IDO1	-2.29098	2.35831e-29	1.84681e-28
FAU	1.17563	2.36224e-29	1.84892e-28
C6ORF118	-1.3399	2.54043e-29	1.98528e-28
MARVELD3	1.40703	3.1466e-29	2.44748e-28
STXBP1	1.04272	3.20435e-29	2.49111e-28
LRRC32	-1.04357	3.70564e-29	2.87187e-28
VIPR2	1.72668	3.77572e-29	2.92467e-28
CCDC122	-1.01311	3.88417e-29	3.00712e-28
REPS2	1.12695	4.05211e-29	3.13552e-28
RAC3	1.12975	4.56774e-29	3.52904e-28
GRIN1	2.05158	5.0362e-29	3.88096e-28
DLGAP3	1.31782	5.38228e-29	4.14552e-28
SSC5D	-1.1033	5.7261e-29	4.40806e-28
CHRNB2	1.27378	6.11971e-29	4.70141e-28
ADAMTS15	-1.42178	6.34395e-29	4.86868e-28
ETFB	1.43855	6.3894e-29	4.90105e-28
ICOS	-2.00171	6.81413e-29	5.22417e-28
PLS3	-1.3222	7.74384e-29	5.93087e-28
NGFR	-1.40467	8.42214e-29	6.42736e-28
UNC5A	1.29185	8.89624e-29	6.78225e-28
PLVAP	-1.27564	9.49826e-29	7.23385e-28
OPLAH	-1.08919	1.00259e-28	7.62408e-28
GLRA1	2.09424	1.01243e-28	7.69496e-28
SIGLEC1	-1.35302	1.03001e-28	7.82068e-28
STOX1	1.14076	1.14303e-28	8.65687e-28
TESPA1	2.00015	1.15837e-28	8.76856e-28
EPHA10	1.32391	1.1634e-28	8.80221e-28
S100A8	-1.73299	1.26378e-28	9.54721e-28
RPL24	1.02781	1.36059e-28	1.02578e-27
FHDC1	1.08092	1.52904e-28	1.14874e-27
ITGA11	-1.01168	1.54735e-28	1.16163e-27
PTGIR	-1.21095	1.54775e-28	1.16163e-27
DOK2	-1.35798	1.72247e-28	1.29017e-27
TSPAN2	-1.23634	2.00321e-28	1.49671e-27
TMEM176A	-1.14863	2.2528e-28	1.68151e-27
RAB3A	1.42438	2.40313e-28	1.79015e-27
HTR2A	1.49932	2.47448e-28	1.84055e-27
FAM89B	1.10155	2.54093e-28	1.88904e-27
MYADML2	1.35057	2.72269e-28	2.02016e-27
APOE	1.2732	2.87337e-28	2.12879e-27
NSMCE1	1.12763	2.88566e-28	2.13684e-27
DLL3	1.54937	2.89432e-28	2.1422e-27
MYBL2	-1.39725	2.99081e-28	2.21252e-27
KLF1	1.24379	3.02161e-28	2.2342e-27
MRPL28	1.19322	3.32184e-28	2.45377e-27
RPL32	1.12202	3.54215e-28	2.61393e-27
DNAAF3	-1.49525	3.69719e-28	2.72431e-27
SRRM3	1.28425	3.87935e-28	2.85433e-27
DHRS4L2	1.11599	3.88961e-28	2.86047e-27
CDK5R2	1.40364	4.29615e-28	3.1548e-27
EXD3	1.15339	4.41925e-28	3.24201e-27
B3GALT2	1.02327	4.76135e-28	3.48785e-27
SHISA7	1.14444	4.8549e-28	3.55464e-27
SLN	-2.00238	4.89492e-28	3.58219e-27
DUSP4	-1.30721	4.95095e-28	3.61966e-27
TMEM100	1.2678	5.16688e-28	3.772e-27
RPL18A	1.1041	5.23908e-28	3.82098e-27
KCNE1	-1.43771	6.13914e-28	4.46437e-27
GRAP	-1.04549	6.35977e-28	4.61808e-27
GALNT3	-1.20288	6.41972e-28	4.6571e-27
NKX1-2	2.06054	7.74443e-28	5.5991e-27
CPM	-1.05374	8.18514e-28	5.91487e-27
CHST6	-1.43062	8.24019e-28	5.95178e-27
RPL27A	1.04325	8.51566e-28	6.14482e-27
SEMA6B	1.20735	8.65818e-28	6.24165e-27
TMEM151B	1.42729	8.67734e-28	6.25245e-27
OXTR	-1.1831	8.69203e-28	6.26002e-27
NEUROD6	2.34086	9.31263e-28	6.70053e-27
LUZP2	1.4107	1.01185e-27	7.27684e-27
PXDNL	-1.25343	1.02263e-27	7.35083e-27
FOS	-1.31698	1.06023e-27	7.61014e-27
GRIA2	1.05831	1.17406e-27	8.41514e-27
PTPN7	-1.14198	1.18181e-27	8.46663e-27
RPS3A	1.05239	1.19137e-27	8.53103e-27
HTRA3	-1.48038	1.19326e-27	8.53638e-27
UCN2	-1.534	1.33126e-27	9.49638e-27
INPP5J	1.04351	1.35824e-27	9.68424e-27
CARD16	-1.21712	1.44242e-27	1.02698e-26
NPM2	1.55526	1.44679e-27	1.0296e-26
NDUFB10	1.12159	1.73677e-27	1.2307e-26
TPGS1	1.42802	1.89073e-27	1.33916e-26
COMTD1	1.25203	1.99337e-27	1.41119e-26
RCOR2	1.14943	2.06675e-27	1.46176e-26
WFIKKN1	1.17965	2.08392e-27	1.47321e-26
PDZK1IP1	-1.66016	2.46409e-27	1.73868e-26
GP9	1.90961	2.5582e-27	1.80339e-26
WDR38	-1.88421	2.84749e-27	2.00167e-26
DGKK	2.70997	2.91232e-27	2.04531e-26
VNN1	-1.30809	2.91722e-27	2.0478e-26
SFRP2	1.71901	2.98339e-27	2.09327e-26
CALN1	1.44958	3.2346e-27	2.26528e-26
CMTM5	1.0551	3.40926e-27	2.38425e-26
ROR1	-1.25907	3.50193e-27	2.44563e-26
CKB	1.03696	3.50588e-27	2.44725e-26
ABCG8	1.74739	3.75842e-27	2.61987e-26
BIRC5	-1.30765	4.05299e-27	2.82126e-26
IGDCC3	1.02471	4.36503e-27	3.03284e-26
GABRD	1.59008	4.74133e-27	3.28666e-26
EMB	-1.03328	4.76921e-27	3.3014e-26
TMIGD2	1.23156	5.19341e-27	3.5851e-26
HPSE2	1.80003	5.48855e-27	3.78536e-26
NKX2-5	-2.03993	5.98959e-27	4.12711e-26
KCNJ6	1.67324	6.10103e-27	4.20003e-26
RIBC2	-1.46474	7.10026e-27	4.87671e-26
MMRN1	-1.17556	7.37567e-27	5.06355e-26
NAPB	1.1827	7.60044e-27	5.21308e-26
VWA5B2	1.32946	8.15375e-27	5.58747e-26
CD200R1	-1.10571	9.25089e-27	6.32482e-26
SLC23A3	-1.13689	9.35201e-27	6.39104e-26
SRRM4	1.50115	9.49318e-27	6.48455e-26
PRKCG	1.70954	1.0881e-26	7.41222e-26
CKMT1B	1.63476	1.15582e-26	7.86282e-26
LHX3	1.92863	1.22966e-26	8.34241e-26
SLC1A6	1.53407	1.24892e-26	8.46544e-26
NTSR2	1.60903	1.35035e-26	9.13226e-26
FLRT1	1.04819	1.45148e-26	9.79849e-26
LAMP3	-1.24959	1.54689e-26	1.04237e-25
ACADL	-1.22748	1.63508e-26	1.10032e-25
RAB32	-1.01185	1.67758e-26	1.12841e-25
LRRIQ1	-1.83513	1.68944e-26	1.13588e-25
SFTPC	1.43116	2.08627e-26	1.39828e-25
EFHC2	-1.21856	2.09131e-26	1.40104e-25
SYT15	1.23958	2.19507e-26	1.46989e-25
ALKBH7	1.03982	2.41435e-26	1.61456e-25
ESPNL	-1.56646	2.45115e-26	1.63844e-25
RYR3	-1.39356	2.58102e-26	1.72294e-25
CCR7	-1.3313	2.683e-26	1.78942e-25
AKR1C1	1.24152	2.78169e-26	1.8536e-25
EBF2	-1.55661	2.81467e-26	1.87474e-25
MARCO	-1.8941	3.13329e-26	2.08418e-25
CD96	-1.33572	3.25399e-26	2.16254e-25
RIMS3	1.19676	3.36148e-26	2.23199e-25
CD72	-1.05565	4.00692e-26	2.6535e-25
STK32B	-1.17883	4.23413e-26	2.80149e-25
COL9A3	-1.24165	4.27188e-26	2.82522e-25
CDK3	-1.59636	4.69096e-26	3.10101e-25
CDC45	-1.0736	4.75667e-26	3.14305e-25
BEST4	-1.23866	5.01199e-26	3.30884e-25
OLIG2	1.03561	5.0525e-26	3.33412e-25
CLEC18B	-1.17661	5.17194e-26	3.40993e-25
SPDYC	1.63543	5.36059e-26	3.52964e-25
RPL38	1.0675	5.40283e-26	3.55433e-25
CLVS2	1.4475	6.45714e-26	4.22749e-25
C12ORF54	1.13269	6.61168e-26	4.32678e-25
CD36	-1.30585	7.06742e-26	4.61897e-25
XCL2	-1.73606	7.89008e-26	5.14763e-25
RHOH	-1.05663	8.11776e-26	5.29156e-25
ISM1	1.11331	8.7901e-26	5.71987e-25
PTH1R	1.21259	9.19561e-26	5.97855e-25
KCNJ3	1.49856	9.51241e-26	6.17646e-25
NDUFB7	1.08369	9.91667e-26	6.43616e-25
GZMA	-1.42995	1.05544e-25	6.84608e-25
MAFK	-1.02791	1.14131e-25	7.38814e-25
MRPL54	1.15443	1.24279e-25	8.02772e-25
ZNF888	-1.18928	1.28057e-25	8.26465e-25
BEX2	1.04535	1.34428e-25	8.66659e-25
CD3E	-1.33952	1.34459e-25	8.66659e-25
PNCK	1.24459	1.47243e-25	9.47432e-25
P4HA3	-1.25775	1.51655e-25	9.75401e-25
EPHA3	-1.38775	1.71778e-25	1.10293e-24
C1ORF87	-1.78143	1.93963e-25	1.24271e-24
RPS21	1.17357	1.94167e-25	1.24348e-24
ZNF414	1.09291	2.09417e-25	1.33943e-24
RPS19BP1	1.00745	2.16066e-25	1.38077e-24
ARL2	1.20039	2.22427e-25	1.42021e-24
SCN2A	1.09257	2.2788e-25	1.45379e-24
CACNG5	-2.24049	2.2908e-25	1.46082e-24
ANGPTL2	1.00872	2.3267e-25	1.48308e-24
HTR2C	2.17189	2.46952e-25	1.57011e-24
BSN	1.05895	2.52617e-25	1.60545e-24
ZNHIT2	1.17451	2.56317e-25	1.62827e-24
BPIFB4	-2.3543	2.85298e-25	1.80701e-24
TP73	-1.24376	2.97406e-25	1.88131e-24
ST6GAL2	1.21633	3.5984e-25	2.26667e-24
ADAM11	1.10789	3.67022e-25	2.31094e-24
RPS28	1.24303	4.09396e-25	2.57294e-24
CPNE9	1.4648	4.32988e-25	2.71602e-24
YJEFN3	1.30315	4.62684e-25	2.89622e-24
LEFTY2	-1.60687	4.71675e-25	2.95003e-24
APOBEC3B	-1.4893	4.80602e-25	3.00336e-24
TRAT1	-1.82658	4.97507e-25	3.10641e-24
CYP1B1	-1.32968	5.2475e-25	3.27242e-24
MCOLN2	-1.2206	5.36148e-25	3.34072e-24
PAPPA2	-1.33606	5.81371e-25	3.61665e-24
ATP2B2	1.0184	5.81399e-25	3.61665e-24
EDN2	-2.15828	5.85863e-25	3.64291e-24
SIX6	-2.48438	6.88076e-25	4.25726e-24
AQP7	1.54676	6.92778e-25	4.28281e-24
NPIPB6	1.21061	6.9867e-25	4.31745e-24
PANX2	1.1993	7.21439e-25	4.45264e-24
CD8B	-1.40547	7.42835e-25	4.57903e-24
MEST	-1.15869	7.52434e-25	4.6363e-24
DAPL1	1.57435	8.70302e-25	5.35156e-24
RPL36	1.19557	1.10571e-24	6.76574e-24
FGF13	1.22882	1.12046e-24	6.8504e-24
CEBPA	-1.4268	1.32421e-24	8.06976e-24
SNTG1	1.43581	1.32669e-24	8.08159e-24
KCTD4	1.27828	1.46263e-24	8.87716e-24
LRRN4	1.19612	1.58695e-24	9.60836e-24
PROM1	-1.06684	1.8003e-24	1.08693e-23
ZFR2	1.39819	1.8763e-24	1.13145e-23
SLC5A9	-1.28592	1.8953e-24	1.14199e-23
MT3	1.50057	1.907e-24	1.14857e-23
IL1R2	-1.5719	2.06112e-24	1.2404e-23
CTNNA3	1.10534	2.11393e-24	1.27065e-23
IL2RG	-1.07006	2.31148e-24	1.38717e-23
BMP5	-2.20452	2.44387e-24	1.46485e-23
KCNC2	1.71123	2.81895e-24	1.68563e-23
MAGEB17	-1.47454	2.88138e-24	1.72158e-23
ANGPTL4	-1.20336	2.89119e-24	1.72675e-23
DTHD1	-1.6842	3.15916e-24	1.8823e-23
IFITM1	-1.02531	3.35225e-24	1.99338e-23
SYN1	1.428	3.53577e-24	2.09917e-23
STMN4	1.158	3.54396e-24	2.1032e-23
SNX22	1.33468	3.55461e-24	2.10869e-23
EXTL1	1.10607	3.5904e-24	2.12907e-23
HDAC10	1.25297	3.61186e-24	2.1401e-23
FXYD7	1.73902	3.95179e-24	2.33597e-23
NKX6-3	1.76627	4.27501e-24	2.52007e-23
EGFR	-1.44031	4.51661e-24	2.66039e-23
FAM131C	1.36706	5.0497e-24	2.97089e-23
KCNN4	-1.16077	5.07141e-24	2.98249e-23
CXCR6	-1.42659	5.13014e-24	3.01585e-23
CDH18	1.47	6.26453e-24	3.66975e-23
SP8	-2.16936	7.0722e-24	4.13803e-23
TEX26	-1.34172	7.25457e-24	4.24308e-23
S100A10	-1.20871	8.05411e-24	4.69604e-23
AURKB	-1.20875	8.87513e-24	5.1687e-23
IGFALS	1.03524	9.33369e-24	5.4231e-23
SH2D2A	-1.2644	9.33951e-24	5.42438e-23
PKIB	-1.15631	1.08712e-23	6.29689e-23
XG	-1.6114	1.20849e-23	6.97831e-23
MB	1.21897	1.23125e-23	7.10697e-23
PLEKHG4	-1.16331	1.27342e-23	7.34472e-23
GNG8	1.56659	1.32472e-23	7.63768e-23
FBLN7	-1.15442	1.3254e-23	7.63867e-23
NRXN1	1.12478	1.41082e-23	8.12156e-23
HPCAL4	1.36953	1.43644e-23	8.26272e-23
VSTM2A	1.57195	1.43801e-23	8.26855e-23
LRGUK	-1.37257	1.53084e-23	8.79219e-23
SAPCD2	1.15209	1.53334e-23	8.80321e-23
CORO6	1.20117	1.54766e-23	8.87859e-23
MGP	-1.39192	1.66933e-23	9.56192e-23
SIX2	-1.27491	1.67333e-23	9.57754e-23
ANO3	1.43003	1.71306e-23	9.80115e-23
EFCAB12	-1.20369	1.72213e-23	9.8493e-23
FAM83G	-1.41024	1.73661e-23	9.92452e-23
HAMP	-1.41806	1.8695e-23	1.06596e-22
KIF18B	-1.03889	1.98188e-23	1.12874e-22
IPCEF1	1.07386	2.15349e-23	1.22415e-22
UBE2QL1	1.18501	2.29317e-23	1.30256e-22
F5	1.63219	2.43949e-23	1.3841e-22
HORMAD2	-1.28557	2.50894e-23	1.42135e-22
NCF1	-1.0213	2.88686e-23	1.63113e-22
HDC	-1.87289	2.89666e-23	1.63605e-22
PIK3CG	-1.13882	2.94443e-23	1.66178e-22
CNNM1	1.41165	3.0497e-23	1.71924e-22
OTOGL	1.23134	3.16825e-23	1.78339e-22
C1ORF115	1.18966	3.44052e-23	1.93302e-22
RPLP1	1.04008	3.66236e-23	2.05611e-22
DSCAM	1.00658	4.43546e-23	2.48363e-22
CD38	1.00468	4.58221e-23	2.56484e-22
NAP1L2	1.10352	4.76475e-23	2.66502e-22
PI15	-1.16527	5.39502e-23	3.00855e-22
GADD45GIP1	1.20494	5.61885e-23	3.12871e-22
LAMTOR4	1.19478	5.63079e-23	3.1342e-22
NOXA1	1.05057	5.72814e-23	3.18601e-22
ARSI	-1.208	5.82457e-23	3.23844e-22
PTTG1	-1.07101	5.89125e-23	3.2743e-22
PRKCB	1.17271	6.03641e-23	3.35125e-22
TAGLN3	1.13439	6.62928e-23	3.67766e-22
CPLX2	1.63031	7.00755e-23	3.8832e-22
EDF1	1.03598	8.6795e-23	4.78667e-22
OTP	-2.07571	8.72507e-23	4.81003e-22
ULBP3	-1.57927	9.07761e-23	4.99703e-22
INSRR	-1.40567	1.07581e-22	5.90039e-22
NDST4	1.89045	1.08126e-22	5.9281e-22
HIF3A	1.25842	1.0818e-22	5.92889e-22
MAB21L1	-1.19991	1.17611e-22	6.43636e-22
GABRG1	1.43909	1.39855e-22	7.63415e-22
PLEKHG4B	-1.53961	1.54376e-22	8.41146e-22
AMH	1.30133	1.55363e-22	8.46217e-22
NDUFB11	1.01101	1.56718e-22	8.53286e-22
TNFRSF9	-1.70594	1.58964e-22	8.65199e-22
RASGRF1	1.2217	1.63788e-22	8.90811e-22
PDE1A	1.07137	1.69401e-22	9.20335e-22
DGKB	1.33143	2.09774e-22	1.13433e-21
SLC8A2	1.3571	2.27102e-22	1.22581e-21
RAB26	1.03834	2.36349e-22	1.27434e-21
INSM2	1.55112	2.78975e-22	1.50004e-21
SLC7A14	1.14367	3.17822e-22	1.70382e-21
JAK3	-1.00387	3.22036e-22	1.72579e-21
CHRDL2	-1.45849	3.24163e-22	1.73656e-21
SLAMF1	-1.44593	3.27565e-22	1.75416e-21
CELF4	1.3612	3.5758e-22	1.91164e-21
ISG20	-1.04333	3.80114e-22	2.02976e-21
IFITM3	-1.01659	4.02561e-22	2.14504e-21
ANKUB1	-1.7345	4.4815e-22	2.38371e-21
MYO1G	-1.23746	4.89011e-22	2.59828e-21
LRRC9	-1.66605	5.04953e-22	2.68065e-21
GPR21	1.27512	5.0505e-22	2.68065e-21
PCOLCE2	-1.13403	5.13411e-22	2.72406e-21
SLC9C2	-1.34223	5.48532e-22	2.90732e-21
RBM47	-1.0004	5.52833e-22	2.92804e-21
S100A4	-1.33093	5.78448e-22	3.06154e-21
C15ORF48	-1.47219	6.30079e-22	3.32775e-21
BANK1	-1.1415	6.35879e-22	3.3572e-21
SYNGR3	1.29343	6.57001e-22	3.46383e-21
SLC12A5	1.38937	6.58985e-22	3.47185e-21
VCAM1	-1.17296	6.99463e-22	3.68381e-21
MTFP1	-1.15584	7.18374e-22	3.78207e-21
PITX3	1.52752	7.33396e-22	3.8598e-21
SLITRK1	1.0718	7.69086e-22	4.0377e-21
SIT1	-1.35907	7.69431e-22	4.0381e-21
BPIFB2	1.76958	7.76993e-22	4.07635e-21
CLVS1	1.18301	7.91515e-22	4.15109e-21
DDN	1.57377	7.97098e-22	4.1789e-21
CA4	1.20763	7.98234e-22	4.18339e-21
EGFL6	-1.38902	8.05089e-22	4.21637e-21
CAMKV	1.34577	8.86802e-22	4.6362e-21
ARHGAP44	1.04447	9.31793e-22	4.86972e-21
SCAND1	1.14927	1.08964e-21	5.67285e-21
CLDN9	1.07244	1.22243e-21	6.34215e-21
CNGA3	-1.30708	1.27415e-21	6.60588e-21
AQP5	-1.62857	1.34575e-21	6.96745e-21
SLC1A2	1.03122	1.37941e-21	7.13681e-21
CAPG	-1.05244	1.44381e-21	7.46228e-21
RAPGEF4	1.06326	1.44708e-21	7.47401e-21
CHN1	1.08972	1.50603e-21	7.77041e-21
DDC	1.15295	1.5318e-21	7.90069e-21
FABP6	1.55619	1.56401e-21	8.06127e-21
FGF8	1.31679	1.96953e-21	1.01061e-20
LRRC2	-1.26087	2.50649e-21	1.27783e-20
FGF17	1.3972	2.63853e-21	1.34376e-20
RGS13	-1.55961	2.64086e-21	1.3445e-20
MRPL12	1.46564	2.64981e-21	1.34859e-20
SYCE1	1.79993	3.0663e-21	1.55369e-20
PTPRN	1.23754	3.45713e-21	1.74582e-20
SNCB	1.55831	3.54319e-21	1.78808e-20
GPR171	-1.30199	3.97856e-21	2.00441e-20
GAMT	1.02175	4.04151e-21	2.03407e-20
CACNA2D3	1.1483	4.4993e-21	2.26067e-20
SMCP	2.23576	4.92635e-21	2.46861e-20
XCL1	-1.34672	5.1545e-21	2.58208e-20
ITPKA	1.13606	5.59687e-21	2.79526e-20
ST14	-1.14024	5.85734e-21	2.92242e-20
CRH	1.66082	6.02878e-21	3.00496e-20
CD8A	-1.02442	6.51251e-21	3.23852e-20
CBLN2	1.4835	6.84145e-21	3.39645e-20
KCTD16	1.18325	7.51774e-21	3.72109e-20
MDS2	1.40574	7.64848e-21	3.78456e-20
WSCD2	1.43374	7.88841e-21	3.9007e-20
PCSK2	1.26939	8.35969e-21	4.13101e-20
ELAVL2	1.18994	9.08975e-21	4.47259e-20
MCTP2	-1.69274	9.41156e-21	4.62637e-20
HOXA11	-2.07307	1.01046e-20	4.9638e-20
CLEC4F	1.34256	1.01143e-20	4.96691e-20
MPPED1	1.50208	1.05084e-20	5.15709e-20
PTGS2	-1.34721	1.15267e-20	5.64388e-20
KLHL35	1.01994	1.16169e-20	5.68619e-20
PTGER2	-1.2724	1.25905e-20	6.15064e-20
GFRA1	1.12092	1.2973e-20	6.32925e-20
CD2	-1.31431	1.36808e-20	6.66805e-20
AHNAK2	-1.26333	1.53324e-20	7.45366e-20
GLIS1	1.17069	1.82972e-20	8.8719e-20
ACY3	1.33581	1.84999e-20	8.96145e-20
SLAMF6	-1.29861	1.90265e-20	9.20169e-20
GABRG2	1.59935	1.91302e-20	9.24885e-20
MKX	1.21407	1.97963e-20	9.56163e-20
FAM110C	-1.23751	2.17323e-20	1.04832e-19
PYHIN1	-1.36984	2.31127e-20	1.11311e-19
MYT1L	1.46922	2.6094e-20	1.25387e-19
SYT13	1.45826	2.64896e-20	1.27247e-19
COL11A1	-1.2481	2.66578e-20	1.27973e-19
FCN1	-1.39077	2.697e-20	1.2943e-19
SFTPA2	1.27135	2.85244e-20	1.36671e-19
ZSCAN1	1.02504	2.86347e-20	1.37155e-19
CST7	-1.06364	2.96618e-20	1.41939e-19
RBP1	-1.28557	3.07642e-20	1.46932e-19
RXFP1	1.44594	3.17568e-20	1.51528e-19
ALX4	-1.27659	3.52986e-20	1.67852e-19
DNAJB13	-1.08197	4.09438e-20	1.94373e-19
CA10	1.30107	4.25432e-20	2.01902e-19
EREG	-1.81499	4.35116e-20	2.06301e-19
PDE1B	1.03669	4.36191e-20	2.06745e-19
KATNAL2	-1.01721	4.49579e-20	2.12889e-19
SIRPB1	-1.1828	4.57117e-20	2.16321e-19
IKZF3	-1.787	5.42716e-20	2.55698e-19
MCF2	1.05342	5.96268e-20	2.80223e-19
EIF4E1B	1.64851	6.44089e-20	3.02165e-19
RXRG	1.05408	6.78697e-20	3.17964e-19
FAM180A	-1.38801	8.52092e-20	3.98077e-19
MGARP	-1.06997	1.03762e-19	4.83095e-19
MAP3K19	-1.57412	1.03965e-19	4.83736e-19
FBXL16	1.11028	1.10565e-19	5.1365e-19
MSX2	1.21403	1.11357e-19	5.17166e-19
HMCN2	-1.4556	1.24607e-19	5.77629e-19
ERC2	1.12542	1.2473e-19	5.7802e-19
DMP1	-1.67586	1.25504e-19	5.81248e-19
HCAR2	-1.54163	1.44114e-19	6.67021e-19
BARD1	-1.07723	1.4951e-19	6.91569e-19
BRINP1	1.01275	1.52169e-19	7.03433e-19
FGF7	-1.28191	1.56072e-19	7.21256e-19
TKTL1	-1.47418	1.64474e-19	7.59612e-19
NBL1	1.23374	1.65383e-19	7.63575e-19
HTR6	1.41042	1.73554e-19	8.00317e-19
EEF1A2	1.29656	1.77139e-19	8.15844e-19
CD300LB	-1.19579	1.85456e-19	8.52052e-19
TRIM56	-1.13984	2.02715e-19	9.30201e-19
HS3ST4	1.36119	2.03973e-19	9.35403e-19
ANG	-1.08769	2.14504e-19	9.82495e-19
B3GAT2	1.0554	2.17033e-19	9.93774e-19
RFX8	-1.16949	2.19235e-19	1.00324e-18
GNAT2	-1.08243	2.26859e-19	1.03718e-18
ZNRF4	1.62024	2.37729e-19	1.08588e-18
HOXB9	-2.27757	2.53248e-19	1.15536e-18
IL1B	-1.2179	2.62108e-19	1.19469e-18
APOBEC3D	-1.00665	2.67851e-19	1.22049e-18
FASLG	-1.50035	2.75642e-19	1.25447e-18
DMTN	1.09018	2.78567e-19	1.267e-18
SLC38A4	-1.33097	2.8211e-19	1.28195e-18
SLC9A2	1.0809	2.9623e-19	1.34571e-18
SLC8A3	1.07717	3.05778e-19	1.38656e-18
TTPA	1.03596	3.29646e-19	1.49117e-18
LIN28A	1.55142	3.30085e-19	1.4925e-18
COL4A6	-1.13141	3.30139e-19	1.4925e-18
SCRT2	1.24229	3.39113e-19	1.53261e-18
NR2E3	1.06306	3.7056e-19	1.6697e-18
RASSF9	-1.5593	3.89671e-19	1.75317e-18
CDC42BPG	-1.12763	4.26915e-19	1.91785e-18
SLAMF7	-1.22136	4.7721e-19	2.13738e-18
CD40LG	-1.2884	5.41568e-19	2.41624e-18
SNAP25	1.36126	5.51459e-19	2.45817e-18
CCK	1.73362	5.79784e-19	2.58136e-18
SFTPD	1.13922	7.02897e-19	3.11375e-18
HABP2	-1.30615	7.48209e-19	3.31056e-18
SST	1.60548	7.68217e-19	3.39508e-18
ADARB2	1.10157	8.16656e-19	3.60171e-18
MOV10L1	1.01872	8.56544e-19	3.77318e-18
TCP11	1.06187	9.06978e-19	3.98831e-18
S100A9	-1.406	9.10545e-19	4.00282e-18
SLC7A4	1.23403	9.14995e-19	4.02002e-18
GJA3	-1.65422	9.29674e-19	4.07733e-18
NHLH1	-1.08109	9.66526e-19	4.23399e-18
LIPG	-1.0001	1.03371e-18	4.51903e-18
ANKRD55	1.07105	1.07205e-18	4.68255e-18
DIRAS2	1.0543	1.07708e-18	4.70314e-18
HMGCLL1	1.33567	1.11917e-18	4.88411e-18
PRSS3	1.27094	1.16892e-18	5.09379e-18
ADAM29	1.42082	1.23504e-18	5.37251e-18
HPCA	1.39229	1.34786e-18	5.84633e-18
SYT10	1.78968	1.36679e-18	5.92671e-18
CAPN6	-1.73577	1.39157e-18	6.03242e-18
TMEM213	1.18234	1.4843e-18	6.42882e-18
SCGB3A1	1.39015	1.51776e-18	6.57183e-18
HS3ST3A1	-1.46701	1.56682e-18	6.77642e-18
HOXD3	-1.34437	1.61016e-18	6.95987e-18
KCNJ15	-1.36732	1.62556e-18	7.02438e-18
ITGA10	-1.05792	1.84635e-18	7.96237e-18
CRTAM	-1.05699	1.8635e-18	8.03171e-18
CBLN1	1.17722	2.29199e-18	9.85014e-18
KLHDC7A	-1.86566	2.31118e-18	9.92978e-18
CDHR4	-1.6408	2.33126e-18	1.00132e-17
TGFBR3L	1.29461	2.33605e-18	1.00309e-17
MFAP5	-1.41917	2.56108e-18	1.09688e-17
UBQLNL	-1.0224	2.64111e-18	1.13019e-17
CLEC2L	1.47562	2.86646e-18	1.22208e-17
TMC3	1.57481	3.00297e-18	1.27919e-17
FSBP	-1.17572	3.10818e-18	1.32212e-17
TRABD2B	-1.09214	3.22387e-18	1.369e-17
TUBA4A	1.16956	3.28546e-18	1.39476e-17
VIP	1.37721	3.34518e-18	1.4189e-17
NODAL	-1.00263	3.41328e-18	1.44656e-17
LRRC18	-1.52195	4.44875e-18	1.87162e-17
CA11	1.01561	5.50084e-18	2.30389e-17
EYA1	1.05578	5.65408e-18	2.36542e-17
RPL17	-1.01323	6.318e-18	2.63582e-17
ATP1A3	1.0484	6.64525e-18	2.76771e-17
IL11	-1.01592	6.71063e-18	2.79417e-17
GAS2L2	-1.59608	6.71718e-18	2.79612e-17
BHLHA9	1.81231	8.11709e-18	3.3611e-17
LMX1A	2.26713	8.28298e-18	3.42789e-17
SYT1	1.3796	8.37588e-18	3.46538e-17
PRR22	1.02361	8.42938e-18	3.48559e-17
SV2B	1.4412	8.83417e-18	3.64793e-17
RGS4	1.33544	9.11489e-18	3.76074e-17
SERPINI1	1.10179	1.05371e-17	4.33202e-17
C5ORF60	1.29744	1.12634e-17	4.62173e-17
CPXM2	-1.14731	1.1321e-17	4.64407e-17
WDR72	-1.72424	1.2003e-17	4.91712e-17
ESR2	-1.09521	1.23527e-17	5.05486e-17
TP63	-1.17217	1.41262e-17	5.75624e-17
DRD5	1.58814	1.41282e-17	5.75624e-17
LCN9	1.70994	1.46661e-17	5.97215e-17
SECTM1	-1.0132	1.6725e-17	6.78838e-17
C11ORF87	1.38542	1.75867e-17	7.1304e-17
SYN2	1.23894	1.80505e-17	7.31449e-17
APOC2	-1.01662	1.99972e-17	8.08363e-17
OLFM3	1.46398	2.06484e-17	8.33338e-17
PDIA2	1.04473	2.16052e-17	8.71482e-17
SLFN12L	-1.04032	2.16883e-17	8.74601e-17
KLK7	1.76003	2.27129e-17	9.15425e-17
VRK2	-1.1455	2.38227e-17	9.59379e-17
GABRA1	1.61686	2.39268e-17	9.63312e-17
CACNA1I	1.16209	2.44738e-17	9.84277e-17
KISS1R	-1.3948	2.47886e-17	9.96134e-17
P2RY10	-1.62057	2.8982e-17	1.16122e-16
SSTR1	1.32699	2.91737e-17	1.16859e-16
CUX2	1.2699	2.92127e-17	1.16984e-16
IL1A	-1.00849	3.04345e-17	1.21844e-16
SOD3	-1.14476	3.17437e-17	1.27017e-16
NCR3LG1	1.08466	3.28334e-17	1.31307e-16
SCN7A	-1.24418	3.28894e-17	1.31461e-16
MLPH	-1.21193	3.38328e-17	1.35124e-16
S100A3	-1.12971	3.66444e-17	1.46158e-16
PACSIN1	1.47655	4.12602e-17	1.64131e-16
CLDN18	-1.04024	4.26697e-17	1.69648e-16
HMX1	1.26944	4.29277e-17	1.70628e-16
AP1M2	1.31455	4.33516e-17	1.72263e-16
DHH	-1.16185	4.3362e-17	1.72263e-16
F2	1.37303	4.40544e-17	1.74921e-16
CXCR2	-1.04407	4.6578e-17	1.84794e-16
STEAP1	-1.03412	6.69322e-17	2.638e-16
NEFM	1.57233	7.08361e-17	2.78819e-16
SCN4A	-1.3135	7.37697e-17	2.90061e-16
CAMK2A	1.42244	7.69634e-17	3.02222e-16
GRAP2	-1.00359	7.78323e-17	3.05474e-16
C8ORF34	-1.05472	7.90481e-17	3.09921e-16
GPR141	-1.27838	7.98984e-17	3.13172e-16
CPA6	-1.30786	8.11926e-17	3.17995e-16
NGB	1.61093	8.126e-17	3.18176e-16
ALDH3A1	-1.24063	8.14383e-17	3.18791e-16
CHRNA4	1.0719	8.55772e-17	3.34381e-16
GSG1	1.06302	9.29832e-17	3.62468e-16
NGEF	1.08433	9.32069e-17	3.63245e-16
GRIFIN	1.19855	1.03195e-16	4.01021e-16
MS4A4E	-1.19901	1.04703e-16	4.06673e-16
CACNG3	1.60862	1.05449e-16	4.09462e-16
HCAR3	-1.89108	1.05797e-16	4.10602e-16
EVA1A	-1.01519	1.07343e-16	4.16494e-16
FRMPD4	1.40299	1.15397e-16	4.46815e-16
NEUROD2	1.41668	1.16923e-16	4.5249e-16
SIRPG	-1.27909	1.18248e-16	4.575e-16
TPSAB1	-1.61491	1.21488e-16	4.69916e-16
HES4	1.00151	1.30815e-16	5.05338e-16
TNNI3	1.51322	1.39819e-16	5.39566e-16
VSTM2L	1.12675	1.53798e-16	5.92289e-16
LAMB4	-1.16776	1.53879e-16	5.92449e-16
UBASH3A	-1.29784	1.5398e-16	5.92684e-16
SCEL	1.06427	1.55523e-16	5.98315e-16
SERPINB2	-2.03581	1.60663e-16	6.17137e-16
ANO9	-1.12776	1.61121e-16	6.18738e-16
RALYL	1.03441	1.75496e-16	6.71874e-16
LBX1	-2.13098	1.82818e-16	6.99192e-16
KLRC2	1.46608	1.84005e-16	7.03552e-16
TMPRSS7	-1.47121	1.87925e-16	7.17806e-16
ATP6V0D2	-1.75535	1.88088e-16	7.18246e-16
PTF1A	1.17705	1.89988e-16	7.25132e-16
KRT83	1.36341	1.98964e-16	7.58036e-16
C16ORF90	1.38955	2.04836e-16	7.79416e-16
GRM1	1.02812	2.05488e-16	7.81701e-16
SULT4A1	1.34455	2.08241e-16	7.91973e-16
GABRA5	1.43004	2.17399e-16	8.25544e-16
CNTN6	1.05502	2.30275e-16	8.7333e-16
PNMA3	1.27475	2.4637e-16	9.32403e-16
COL26A1	1.07896	2.48518e-16	9.40137e-16
FAM81B	-1.49569	2.77879e-16	1.04866e-15
TMEM196	1.19875	2.78389e-16	1.05022e-15
ALK	-1.03257	2.78775e-16	1.05141e-15
ZGLP1	1.07434	2.8278e-16	1.06571e-15
IL18RAP	-1.12199	3.35602e-16	1.26192e-15
RGS7BP	1.25976	3.53997e-16	1.32942e-15
RASSF5	-1.07159	3.73142e-16	1.39991e-15
SLC24A4	1.04777	3.9215e-16	1.46902e-15
LCNL1	1.19183	4.0653e-16	1.52098e-15
HPD	-1.23876	4.15937e-16	1.55579e-15
ANKRD2	1.03757	4.29378e-16	1.60566e-15
CHRM4	1.01055	4.35782e-16	1.62921e-15
SYT5	1.18579	4.74737e-16	1.77174e-15
NAT2	-1.0145	4.76943e-16	1.77909e-15
GABRB2	1.36687	4.98446e-16	1.85745e-15
CLEC9A	1.01608	5.09865e-16	1.89906e-15
ANKK1	-1.30782	5.41828e-16	2.0156e-15
KCNH3	1.06024	5.45368e-16	2.02826e-15
MOCOS	-1.00731	5.52521e-16	2.05436e-15
PPP2R2C	1.03832	5.74961e-16	2.13532e-15
ARL9	-1.00757	5.83459e-16	2.16616e-15
SUSD5	1.01948	6.60692e-16	2.44804e-15
TFF3	-1.38128	6.73489e-16	2.49299e-15
MAL2	1.47745	7.23778e-16	2.67517e-15
C7	-1.15426	7.3755e-16	2.72473e-15
NAA10	1.02524	7.48216e-16	2.76345e-15
TNNC2	1.07612	7.83549e-16	2.89253e-15
PSMB11	1.63115	8.16229e-16	3.00871e-15
LDLRAD2	-1.26021	8.16566e-16	3.00922e-15
DMRTA1	-1.15354	8.69016e-16	3.19778e-15
RBFOX3	1.24252	9.15571e-16	3.36248e-15
SLC14A2	1.20394	9.17096e-16	3.36726e-15
SYNPR	1.44884	1.06604e-15	3.90266e-15
USP41	1.16562	1.06835e-15	3.91016e-15
KCNV1	1.66458	1.13561e-15	4.15022e-15
CREG2	1.32669	1.15525e-15	4.21789e-15
NYAP2	1.325	1.20375e-15	4.39069e-15
CDKN2A	-1.16977	1.23248e-15	4.4933e-15
AGXT2	1.93235	1.4999e-15	5.44436e-15
VSNL1	1.45674	1.5192e-15	5.51307e-15
IL36G	-1.56583	1.76554e-15	6.38384e-15
PRMT8	1.10117	1.83243e-15	6.6209e-15
HCAR1	-1.24562	1.84028e-15	6.64764e-15
CALHM3	1.25957	1.92831e-15	6.95055e-15
KRTDAP	1.48334	1.99102e-15	7.16105e-15
APCDD1L	-1.57057	2.05136e-15	7.36925e-15
CREB3L3	1.44607	2.11312e-15	7.58201e-15
NKX2-1	-1.52049	2.13281e-15	7.64715e-15
CTXN1	1.0378	2.16653e-15	7.76435e-15
P2RY2	-1.10951	2.2209e-15	7.95348e-15
GSDMA	-1.24027	2.36641e-15	8.46853e-15
KLF17	-1.22978	2.43235e-15	8.69619e-15
RPL3L	1.01641	2.4376e-15	8.71288e-15
CIDEA	1.59481	2.6151e-15	9.32506e-15
NT5C1A	1.13536	2.73179e-15	9.73885e-15
PANX3	1.43351	2.83585e-15	1.01002e-14
GLRA3	1.31632	3.04164e-15	1.08228e-14
DRGX	1.42347	3.20079e-15	1.13702e-14
CCKBR	1.36475	3.36419e-15	1.1945e-14
KRT80	-1.42288	3.52105e-15	1.24931e-14
CAMK1G	1.24879	3.60981e-15	1.27898e-14
DES	-1.31892	4.13147e-15	1.4576e-14
REN	1.54338	4.29039e-15	1.51188e-14
CPNE7	1.13217	4.55135e-15	1.60046e-14
MCOLN3	-1.28019	4.90608e-15	1.72075e-14
NPPA	1.12926	5.04239e-15	1.76635e-14
STYK1	1.26075	5.0894e-15	1.78129e-14
C2CD4A	-1.2628	5.1941e-15	1.81539e-14
NPTX2	-1.22005	5.23097e-15	1.82785e-14
ZNF124	-1.18398	5.88489e-15	2.04584e-14
SERTM1	1.38933	6.46655e-15	2.24284e-14
CCR4	-1.3333	7.5516e-15	2.60831e-14
SLC22A9	1.83117	7.76289e-15	2.6782e-14
ANKRD30BL	1.35548	8.03003e-15	2.76463e-14
UTS2	-1.0958	8.50718e-15	2.92621e-14
TBR1	1.29788	8.78905e-15	3.01901e-14
TGM5	-1.2414	8.88092e-15	3.04777e-14
WNT10B	1.1605	9.12021e-15	3.12845e-14
GDF10	1.25852	9.61049e-15	3.29135e-14
RASSF10	-1.49123	9.87707e-15	3.38033e-14
NEFL	1.43349	1.01345e-14	3.46604e-14
AFP	-1.52353	1.05485e-14	3.60517e-14
KCNJ4	1.27398	1.20934e-14	4.12376e-14
SPINK1	-1.63565	1.29352e-14	4.40281e-14
STMN2	1.19679	1.43915e-14	4.88959e-14
TBC1D21	1.75339	1.53127e-14	5.18962e-14
SHANK2	1.28672	1.54218e-14	5.22421e-14
ITGAD	-1.2246	1.6408e-14	5.55203e-14
APOA1	1.06692	1.92687e-14	6.50092e-14
GCOM1	-1.39336	1.94403e-14	6.55586e-14
SFN	-1.20934	2.01435e-14	6.78228e-14
CFHR1	-1.73539	2.19912e-14	7.38781e-14
GHRH	1.28667	2.48855e-14	8.33954e-14
RARRES2	-1.25258	2.56585e-14	8.59281e-14
FAM230A	1.65422	2.63255e-14	8.80635e-14
ARHGAP19-SLIT1	1.03522	2.65529e-14	8.88042e-14
FBN3	-1.16204	2.68876e-14	8.98836e-14
DHRS7C	1.58566	2.82605e-14	9.43677e-14
RPH3A	1.02601	2.92844e-14	9.76341e-14
NECAB1	1.01523	3.02808e-14	1.00889e-13
TSHR	1.21582	3.08677e-14	1.02799e-13
PRELID2	-1.20028	3.34262e-14	1.11097e-13
VRTN	1.76879	4.72077e-14	1.55864e-13
HIPK4	1.27233	5.06253e-14	1.66743e-13
OSR1	-1.06601	5.54555e-14	1.82251e-13
ZC3H11B	-1.03861	5.78742e-14	1.89825e-13
KHDC3L	1.1291	6.07236e-14	1.98866e-13
PTER	1.09024	6.14637e-14	2.01158e-13
PYY	1.08582	6.8116e-14	2.22201e-13
ISL2	-1.28635	6.97003e-14	2.27212e-13
HTR1A	1.57754	7.23107e-14	2.35371e-13
SLC6A7	1.41497	7.53481e-14	2.44992e-13
DHRS2	1.12248	7.8631e-14	2.55444e-13
SRD5A2	1.30287	8.56172e-14	2.77478e-13
GDA	1.19006	9.44023e-14	3.05091e-13
RBFOX1	1.17343	1.01719e-13	3.28382e-13
POU4F1	-1.33563	1.04686e-13	3.37889e-13
SLC35D3	1.15424	1.17488e-13	3.77744e-13
KLK5	1.70913	1.18906e-13	3.82136e-13
ANKRD34C	1.43069	1.21118e-13	3.88864e-13
APOA5	1.72275	1.23648e-13	3.96695e-13
SLC5A1	1.05141	1.32045e-13	4.23003e-13
CALHM1	1.24831	1.45992e-13	4.6708e-13
ADAMTS20	1.38571	1.53122e-13	4.8916e-13
FAM216B	-1.8069	1.53514e-13	4.90204e-13
COX4I2	1.07382	1.62218e-13	5.17224e-13
SLC6A17	1.18694	1.91208e-13	6.07202e-13
NR1H4	1.11365	1.94717e-13	6.17429e-13
FAM187B	1.42031	2.08153e-13	6.59474e-13
SELP	-1.27703	2.3474e-13	7.41042e-13
TMSB15A	-1.16246	2.40262e-13	7.57674e-13
HCRT	1.15921	2.61127e-13	8.21915e-13
ASPG	1.1675	2.61088e-13	8.21915e-13
RS1	1.09656	2.91774e-13	9.16261e-13
HRH4	-1.05684	2.99568e-13	9.40144e-13
HBG2	-1.23418	3.03206e-13	9.50567e-13
OXT	1.22516	3.08142e-13	9.65234e-13
SEMA3D	1.0245	3.14842e-13	9.85808e-13
HLA-DRB5	-1.36375	3.32611e-13	1.0384e-12
LBH	-1.01443	3.37e-13	1.05167e-12
PLEKHG6	-1.15179	3.46366e-13	1.07977e-12
KCNG3	1.38559	3.52511e-13	1.09824e-12
ACTL7B	1.80705	3.63597e-13	1.13137e-12
SLITRK4	1.34895	3.71042e-13	1.15357e-12
CHRNA6	-1.19703	4.33468e-13	1.34125e-12
RANBP17	1.06571	4.58733e-13	1.41708e-12
CTXN3	1.71428	4.79095e-13	1.47938e-12
SLC5A5	1.10259	4.81582e-13	1.48644e-12
[truncated: 188 more rows]
